# Supplementary material for: Integrated Analysis of Methylome and Transcriptome Changes Reveals the Underlying Regulatory Signatures Driving Curly Wool Transformation in Chinese Zhongwei Goats
Source: Front Genet. 2020 Jan 8;10:1263. doi: 10.3389/fgene.2019.01263 (PMC6960231; doi:10.3389/fgene.2019.01263)
Supplement: Supplementary file 5 [file Table_1.xlsx]

## Sheet: Sheet1
	Supplementary Table 1 Summary of RNA-seq dataset
	样品 Sample	总 reads Total reads	比对上的 reads Mapped reads	比对率 Mapped ratio (%)	唯一匹配的reads Uniq mapped reads	唯一匹配率 Uniq mapped ratio (%)
	D4501	53515971	44767075	83.66	42093950	78.66
	D4502	52777028	43607773	82.63	41168761	78.01
	D4503	52780994	43831711	83.04	41753042	79.11
	D10801	48730571	40887190	83.9	38499099	79
	D10802	60598381	51327576	84.7	48062614	79.31
	D10803	64075248	53335832	83.24	50204256	78.35
