# Supplementary material for: Integrated Analysis of Methylome and Transcriptome Changes Reveals the Underlying Regulatory Signatures Driving Curly Wool Transformation in Chinese Zhongwei Goats
Source: Front Genet. 2020 Jan 8;10:1263. doi: 10.3389/fgene.2019.01263 (PMC6960231; doi:10.3389/fgene.2019.01263)
Supplement: Supplementary file 6 [file Table_2.xlsx]

## Sheet: Sheet1
	Supplementary Table 2 List of qPCR primers used for validation experiment in different breeds
	Gene	Breed	qPCR for primer	qPCR rev primer	Product (bp)
	GAPDH	Capra hircus	TCACCAGGGCTGCTTTTA	GACTGTGCCGTGGAACTT	128
	PEX19		AATGAAAGAGTTGGCTGAG	TTTAGGCATGAGGTGAAT	120
	IFI30		AGCGGCAAGTGGGAGTTC	AGGCACGGCTTCAGGTTT	161
	GLYATL2		CACCCTTTTCCACATTAG	CATCCTTCATCTCCTCCT	113
	BLMH		GCCTCAGCACAAATACAA	TCACAGCCAAACCATACA	156
	LOC102182458		GGAAAGCAAGGAGGGAAAG	AATCTCGGCGGTCAGGTA	177
	KRT2		GACTTGGACAGCATTATCG	CTCCATCTTGACCTCCTT	156
	DCN		TGAACCAGATGATCGTCGTA	GCAATGCGGATGTAGGAG	106
	KRTAP3-1		CCTCCTCCAGCCCACTTT	CTCGCAGGCATTTTCACA	163
	GAPDH	Homo sapiens	CTCCTCCACCTTTGACGC	CCACCACCCTGTTGCTGT	104
	VIMENTIN		TGACCGCTTCGCCAACTA	CCGCATCTCCTCCTCGTA	133
	TCHH		CGCCAAGTCGGGGAGATA	GGAGCGCACTGGGACACT	96
	PDGFC		TCCAGCAACAAGGAACAG	TCTCCATACCAAGACCGT	132
	GJA1		TTCAAGGGCGTTAAGGAT	CCAGGAGGAGACATAGGC	158
	JAK1		GTAATAAAGGAGTCTGTGGTC	TTCTGTATGTTGTGGACGA	188
