# Supplementary material for: Integrated Analysis of Methylome and Transcriptome Changes Reveals the Underlying Regulatory Signatures Driving Curly Wool Transformation in Chinese Zhongwei Goats
Source: Front Genet. 2020 Jan 8;10:1263. doi: 10.3389/fgene.2019.01263 (PMC6960231; doi:10.3389/fgene.2019.01263)
Supplement: Supplementary file 8 [file Table_4.xlsx]

## Sheet: Sheet1
	Supplementary Table 4 GO terms enrichment of DEGs
	Category	ID	Term	Genes	adj_pval
	CC	GO:0044444	cytoplasmic part	LAP3,CIAPIN1,RHBDD2,GGCT,DCN,RNF14,VEZT,NSMAF,USP2,RAI14,SLC2A3,COL11A1,HDAC7,GPBP1,EIF4B,CTSA,GOLGA5,ISOC1,ABCC9,JMJD6,WIPI1,TFRC,RHOBTB1,NFKB2,DNAJC10,MAP2,MKNK1,RAPGEF3,AACS,NFE2L1,RNF13,CYLD,SCAMP1,TPX2,MYL6,SBF1,CNIH1,LGMN,DICER1,VRK1,APEX1,SRP54,CHRDL1,NFAT5,PTN,NOD1,MEST,ARHGAP21,KRT23,P2RX1,BLMH,PUS3,ST3GAL4,NNT,NIT2,TP53I3,STK25,THADA,FAM20B,TMEM59,KIAA1324,RHOU,FBXO6,CTH,PRPF3,FOXO3,ABC…	0.00058
	CC	GO:0005737	cytoplasm	LAP3,CIAPIN1,RHBDD2,GGCT,AKAP8L,DCN,RNF14,VEZT,NSMAF,USP2,RAI14,NFE2L3,SLC2A3,COL11A1,HDAC7,GPBP1,EIF4B,CTSA,GOLGA5,ISOC1,ABCC9,JMJD6,WIPI1,TFRC,RHOBTB1,NFKB2,DNAJC10,MAP2,MKNK1,RAPGEF3,AACS,NFE2L1,RNF13,CYLD,SCAMP1,TPX2,MYL6,SBF1,CNIH1,LGMN,DICER1,VRK1,APEX1,SRP54,GINS1,CHRDL1,NFAT5,TGM5,PTN,NOD1,MEST,ATE1,ARHGAP21,KRT23,P2RX1,BLMH,PUS3,ST3GAL4,CORO1C,NNT,TBCCD1,NIT2,TP53I3,STK25,THADA,FAM20B,TM…	0.00935
	CC	GO:0005829	cytosol	LAP3,GGCT,RNF14,VEZT,NSMAF,RAI14,HDAC7,GPBP1,EIF4B,JMJD6,WIPI1,RHOBTB1,NFKB2,MAP2,MKNK1,AACS,NFE2L1,RNF13,CYLD,TPX2,MYL6,SBF1,DICER1,VRK1,SRP54,NFAT5,NOD1,ARHGAP21,KRT23,BLMH,PUS3,NIT2,TP53I3,RHOU,FBXO6,CTH,PRPF3,FOXO3,NT5C3A,CCDC91,CDK2,IL37,PRMT1,AKAP9,CHAC1,RIPK3,ACLY,SPG20,BLOC1S1,EIF4E2,LCP1,DCTN3,ADCY3,FBXO11,PDE5A,GLYR1,NME7,S100A7,ATP6V1C2,PDGFC,G3BP1,DENND2A,PDLIM3,FBXO32,ZFYVE9,PLA2G2F,…	0.0188
	BP	GO:0043588	skin development	TGM5,KRT23,PTCH2,S100A7,GRHL3,KRT84,MYSM1,KRT80,ACER1,KRT72,KRT2,LIPM,DSG4,SPRR4,KRTAP15-1,NF1,KRT40,KRTAP3-1	0.0285
	BP	GO:0070268	cornification	TGM5,KRT23,KRT84,KRT80,KRT72,KRT2,LIPM,DSG4,KRT40	0.0491
