# Supplementary material for: Integrated Analysis of Methylome and Transcriptome Changes Reveals the Underlying Regulatory Signatures Driving Curly Wool Transformation in Chinese Zhongwei Goats
Source: Front Genet. 2020 Jan 8;10:1263. doi: 10.3389/fgene.2019.01263 (PMC6960231; doi:10.3389/fgene.2019.01263)
Supplement: Supplementary file 9 [file Table_5.xlsx]

## Sheet: Sheet1
	Supplementary Table 5 Methylation profiles and annotation of DMRs identified by WGBS
#chr	start	end	pvalue	qvalue	meth.diff	direction	annotated.gene	Region	annovar_gene	promoter	promoter_region	promoter_gene	promoter_transcript
NC_022293.1	171001	171500	4.59967e-12	3.66042e-08	34.8474	hyper	-	intergenic	CLIC6;RCAN1	-	-	-	-
NC_022293.1	301001	301500	8.16218e-07	0.000535597	44.0351	hyper	-	intergenic	RCAN1;KCNE1	-	-	-	-
NC_022293.1	361501	362000	9.65844e-08	0.000106041	27.1076	hyper	-	intergenic	KCNE1;LOC102190732	-	-	-	-
NC_022293.1	940001	940500	4.99263e-27	2.95999e-21	38.1415	hyper	-	intergenic	SLC5A3;ATP5O	-	-	-	-
NC_022293.1	961501	962000	1.02979e-08	1.87857e-05	25.9571	hyper	-	intergenic	ATP5O;ITSN1	-	-	-	-
NC_022293.1	1517501	1518000	3.25113e-17	1.05617e-12	-33.1975	hypo	IFNAR1	intronic	IFNAR1	-	-	-	-
NC_022293.1	1567001	1567500	3.45593e-06	0.00149202	-35.4947	hypo	-	intergenic	IFNAR1;IL10RB	-	-	-	-
NC_022293.1	1733001	1733500	1.96418e-05	0.00497492	-25.3626	hypo	-	intergenic	IFNAR2;C1H21orf62	-	-	-	-
NC_022293.1	1932001	1932500	4.63767e-06	0.00182754	28.7757	hyper	LOC102175615	intergenic	IFNAR2;C1H21orf62	-	-	-	-
NC_022293.1	1973501	1974000	1.16528e-12	1.15625e-08	-35.1959	hypo	-	intergenic	IFNAR2;C1H21orf62	-	-	-	-
NC_022293.1	2443501	2444000	3.29859e-06	0.00144488	-33.6059	hypo	-	intergenic	EVA1C;URB1	promoter	NC_022293.1:2443386-2445586	URB1	rna54
NC_022293.1	2466501	2467000	3.48417e-10	1.27314e-06	-53.3128	hypo	URB1	intronic	URB1	-	-	-	-
NC_022293.1	3048501	3049000	7.93636e-06	0.00266024	-27.6852	hypo	-	intergenic	HUNK;SCAF4	-	-	-	-
NC_022293.1	4286001	4286500	2.43583e-07	0.000217654	-33.5046	hypo	-	intergenic	LOC102179810;LOC100860930	-	-	-	-
NC_022293.1	4729001	4729500	1.90201e-07	0.000179277	32.4615	hyper	-	intergenic	LOC102181160;LOC102181431	-	-	-	-
NC_022293.1	5261501	5262000	1.43195e-05	0.00399746	25.2356	hyper	-	intergenic	CLDN17;GRIK1	-	-	-	-
NC_022293.1	6259001	6259500	2.93709e-06	0.00133409	25.9331	hyper	-	upstream	MAP3K7CL	promoter	NC_022293.1:6257880-6260080;NC_022293.1:6258526-6260726;NC_022293.1:6258622-6260822	MAP3K7CL	rna87;rna85;rna84
NC_022293.1	6676501	6677000	3.65348e-05	0.00751119	-26.8824	hypo	-	intergenic	N6AMT1;LOC102186518	-	-	-	-
NC_022293.1	6877501	6878000	7.00784e-10	2.20014e-06	33.4512	hyper	-	intergenic	LOC102186518;ADAMTS5	-	-	-	-
NC_022293.1	9228501	9229000	2.32819e-05	0.00554789	28.9755	hyper	-	intergenic	CYYR1;APP	-	-	-	-
NC_022293.1	9267501	9268000	8.95834e-17	2.72366e-12	32.4142	hyper	-	intergenic	CYYR1;APP	-	-	-	-
NC_022293.1	9436001	9436500	1.98436e-05	0.00500927	-30.7165	hypo	-	intergenic	CYYR1;APP	-	-	-	-
NC_022293.1	9673001	9673500	2.65008e-05	0.00604618	26.883	hyper	APP	intronic	APP	-	-	-	-
NC_022293.1	13873001	13873500	2.7127e-05	0.00613436	27.7381	hyper	-	intergenic	NONE;NCAM2	-	-	-	-
NC_022293.1	15388501	15389000	4.55908e-05	0.00862659	-32.3226	hypo	-	intergenic	NCAM2;NONE	-	-	-	-
NC_022293.1	16804501	16805000	8.91858e-08	9.96245e-05	25.35	hyper	-	intergenic	NONE;TMPRSS15	-	-	-	-
NC_022293.1	17898001	17898500	9.10242e-08	0.000101154	-31.6861	hypo	-	intergenic	CHODL;C1H21orf91	-	-	-	-
NC_022293.1	18297001	18297500	1.88838e-14	3.08846e-10	-30.809	hypo	-	intergenic	CXADR;USP25	-	-	-	-
NC_022293.1	19321501	19322000	1.29798e-06	0.000751865	-30.8974	hypo	LOC102176916	intergenic	CXADR;USP25	-	-	-	-
NC_022293.1	20184501	20185000	9.48293e-07	0.000599857	-41.9019	hypo	-	intergenic	USP25;NRIP1	-	-	-	-
NC_022293.1	20404501	20405000	4.84873e-05	0.00898162	25.3968	hyper	-	intergenic	USP25;NRIP1	-	-	-	-
NC_022293.1	20835501	20836000	2.51288e-08	3.79812e-05	34.028	hyper	-	intergenic	USP25;NRIP1	-	-	-	-
NC_022293.1	22825001	22825500	6.7259e-06	0.00238552	-25.106	hypo	ROBO2;LOC102182910	intronic	LOC102182910;ROBO2	-	-	-	-
NC_022293.1	23081001	23081500	3.72266e-05	0.00760333	-29.2793	hypo	ROBO2	intronic	ROBO2	-	-	-	-
NC_022293.1	23376501	23377000	1.22638e-08	2.15434e-05	30.5824	hyper	ROBO2	intronic	ROBO2	-	-	-	-
NC_022293.1	23830001	23830500	5.3912e-08	6.74435e-05	25.47	hyper	-	intergenic	ROBO2;LIPI	-	-	-	-
NC_022293.1	24364001	24364500	4.06283e-05	0.00801274	-25.1598	hypo	-	intergenic	LIPI;LOC102183454	-	-	-	-
NC_022293.1	24709501	24710000	1.09389e-05	0.00332625	-25.0661	hypo	-	intergenic	LOC102183454;ROBO1	-	-	-	-
NC_022293.1	26026501	26027000	9.55736e-07	0.000603578	25.0085	hyper	ROBO1	intronic	ROBO1	-	-	-	-
NC_022293.1	26032501	26033000	1.80023e-06	0.000945575	-27.4648	hypo	ROBO1	intronic	ROBO1	-	-	-	-
NC_022293.1	26427501	26428000	6.3963e-06	0.00229644	-31.2032	hypo	-	intergenic	ROBO1;GBE1	-	-	-	-
NC_022293.1	26449501	26450000	5.82655e-06	0.00214859	-26.2579	hypo	-	intergenic	ROBO1;GBE1	-	-	-	-
NC_022293.1	26742501	26743000	1.05915e-10	4.80566e-07	43.8135	hyper	-	intergenic	ROBO1;GBE1	-	-	-	-
NC_022293.1	27763001	27763500	4.1458e-06	0.00168642	-26.323	hypo	-	intergenic	ROBO1;GBE1	-	-	-	-
NC_022293.1	30825001	30825500	7.44196e-09	1.45136e-05	-33.5498	hypo	-	intergenic	NONE;CADM2	-	-	-	-
NC_022293.1	31413001	31413500	9.06498e-06	0.00292575	-29.7715	hypo	-	intergenic	NONE;CADM2	-	-	-	-
NC_022293.1	31862001	31862500	2.8041e-07	0.000243051	-28.2725	hypo	CADM2	intronic	CADM2	-	-	-	-
NC_022293.1	33417501	33418000	4.64336e-06	0.00182827	33.4627	hyper	-	intergenic	CADM2;VGLL3	-	-	-	-
NC_022293.1	33723501	33724000	2.73832e-07	0.000238395	-25.8427	hypo	-	intergenic	CADM2;VGLL3	-	-	-	-
NC_022293.1	34735001	34735500	2.90477e-07	0.000248957	30.7576	hyper	-	intergenic	POU1F1;HTR1F	-	-	-	-
NC_022293.1	35557501	35558000	5.92785e-06	0.00217243	-29.2031	hypo	-	intergenic	C1H3orf38;EPHA3	-	-	-	-
NC_022293.1	36445001	36445500	4.20603e-06	0.00170418	-34.6972	hypo	-	intergenic	EPHA3;PROS1	-	-	-	-
NC_022293.1	37884001	37884500	6.46669e-08	7.78855e-05	40.708	hyper	-	intergenic	NSUN3;EPHA6	-	-	-	-
NC_022293.1	38138501	38139000	2.70319e-06	0.00126247	-35.6028	hypo	-	intergenic	NSUN3;EPHA6	-	-	-	-
NC_022293.1	38331501	38332000	1.85762e-06	0.000966503	26.4496	hyper	-	intergenic	NSUN3;EPHA6	-	-	-	-
NC_022293.1	41454001	41454500	1.56852e-06	0.000857868	29.3734	hyper	-	intergenic	LOC102174067;LOC102191272	-	-	-	-
NC_022293.1	41848001	41848500	1.23003e-05	0.00361148	27.9057	hyper	ST3GAL6	intronic	ST3GAL6	-	-	-	-
NC_022293.1	42181501	42182000	3.42511e-06	0.00148277	33.8272	hyper	-	intergenic	DCBLD2;COL8A1	-	-	-	-
NC_022293.1	45213001	45213500	2.16592e-08	3.37037e-05	29.7308	hyper	-	intergenic	NFKBIZ;ZPLD1	-	-	-	-
NC_022293.1	45306001	45306500	1.43755e-06	0.000804991	-26.5602	hypo	LOC106503198	intergenic	NFKBIZ;ZPLD1	-	-	-	-
NC_022293.1	45641001	45641500	6.20563e-08	7.53591e-05	-43.2779	hypo	ZPLD1	intronic	ZPLD1	-	-	-	-
NC_022293.1	49814501	49815000	5.16644e-12	4.07047e-08	-57.5541	hypo	-	intergenic	CBLB;CCDC54	-	-	-	-
NC_022293.1	49890001	49890500	1.81823e-07	0.000172786	-39.4984	hypo	-	intergenic	CBLB;CCDC54	-	-	-	-
NC_022293.1	50002501	50003000	2.75259e-08	4.06458e-05	-42.8738	hypo	-	intergenic	CBLB;CCDC54	-	-	-	-
NC_022293.1	50038501	50039000	3.89433e-07	0.000308153	25.3012	hyper	-	intergenic	CBLB;CCDC54	-	-	-	-
NC_022293.1	50264501	50265000	4.16803e-08	5.58127e-05	30.8642	hyper	-	intergenic	CBLB;CCDC54	-	-	-	-
NC_022293.1	50549001	50549500	6.81586e-22	8.08186e-17	58.9462	hyper	LOC102171918	intergenic	CBLB;CCDC54	-	-	-	-
NC_022293.1	51438501	51439000	3.70152e-05	0.00757647	-26.9198	hypo	-	intergenic	BBX;CD47	-	-	-	-
NC_022293.1	52227001	52227500	4.6809e-06	0.00183908	-28.749	hypo	-	upstream	RETNLB	promoter	NC_022293.1:52226382-52228582	RETNLB	rna351
NC_022293.1	52560001	52560500	3.95764e-05	0.00788365	28.5559	hyper	MORC1	intronic	MORC1	-	-	-	-
NC_022293.1	53046501	53047000	8.3081e-06	0.00274294	-31.397	hypo	LOC106503794	intergenic	DPPA4;LOC102172760	-	-	-	-
NC_022293.1	53128501	53129000	3.09089e-07	0.000260483	-35.2969	hypo	-	intergenic	DPPA4;LOC102172760	-	-	-	-
NC_022293.1	53188001	53188500	5.28452e-09	1.10513e-05	-45.9524	hypo	-	intergenic	DPPA4;LOC102172760	-	-	-	-
NC_022293.1	53304501	53305000	1.5506e-08	2.60796e-05	-36.3261	hypo	-	intergenic	DPPA4;LOC102172760	-	-	-	-
NC_022293.1	53418501	53419000	9.47561e-06	0.00301709	-25.85	hypo	-	intergenic	DPPA4;LOC102172760	-	-	-	-
NC_022293.1	53699501	53700000	1.17379e-05	0.0034957	26.7732	hyper	-	intergenic	DPPA4;LOC102172760	-	-	-	-
NC_022293.1	54318501	54319000	3.76705e-06	0.00158199	26.226	hyper	-	intergenic	DPPA4;LOC102172760	-	-	-	-
NC_022293.1	54327501	54328000	1.36656e-06	0.000779409	-41.4584	hypo	-	intergenic	DPPA4;LOC102172760	-	-	-	-
NC_022293.1	55187001	55187500	2.9911e-06	0.00135033	-32.2266	hypo	PHLDB2	intronic	PHLDB2	-	-	-	-
NC_022293.1	56440001	56440500	7.1591e-06	0.00248914	25.188	hyper	-	intergenic	C1H3orf17;LOC106503825	-	-	-	-
NC_022293.1	56503501	56504000	6.50028e-07	0.000450345	-28.5504	hypo	-	intergenic	C1H3orf17;LOC106503825	-	-	-	-
NC_022293.1	56551501	56552000	3.85644e-06	0.00160588	26.801	hyper	-	intergenic	C1H3orf17;LOC106503825	-	-	-	-
NC_022293.1	56935001	56935500	9.46164e-09	1.75025e-05	29.0265	hyper	SIDT1	exonic	SIDT1	-	-	-	-
NC_022293.1	57202001	57202500	3.30187e-05	0.00700639	-29.7101	hypo	GRAMD1C	intronic	GRAMD1C	-	-	-	-
NC_022293.1	57437001	57437500	2.76551e-06	0.00128168	37.168	hyper	DRD3	intronic	DRD3	-	-	-	-
NC_022293.1	58788001	58788500	3.6694e-06	0.00155419	27.5526	hyper	-	intergenic	ZBTB20;GAP43	-	-	-	-
NC_022293.1	58832501	58833000	3.20358e-05	0.00686849	25.3247	hyper	-	intergenic	ZBTB20;GAP43	-	-	-	-
NC_022293.1	58975501	58976000	2.66335e-09	6.42532e-06	-38.694	hypo	GAP43	intronic	GAP43	-	-	-	-
NC_022293.1	59409501	59410000	5.03449e-07	0.000374295	30.3408	hyper	LSAMP	intronic	LSAMP	-	-	-	-
NC_022293.1	59485001	59485500	5.78231e-10	1.89402e-06	49.3506	hyper	LSAMP	intronic	LSAMP	-	-	-	-
NC_022293.1	62286001	62286500	1.37033e-06	0.000780348	25.2812	hyper	-	intergenic	NONE;IGSF11	-	-	-	-
NC_022293.1	62304501	62305000	2.15973e-33	1.70725e-27	45.0004	hyper	-	intergenic	NONE;IGSF11	-	-	-	-
NC_022293.1	62442501	62443000	1.28026e-05	0.00370583	-29.6182	hypo	-	intergenic	IGSF11;C1H3orf30	-	-	-	-
NC_022293.1	62582001	62582500	8.38094e-11	4.00711e-07	-28.6364	hypo	B4GALT4	exonic	B4GALT4	-	-	-	-
NC_022293.1	64009001	64009500	1.434e-06	0.00080357	36.7178	hyper	-	intergenic	GTF2E1;STXBP5L	-	-	-	-
NC_022293.1	65105001	65105500	1.05506e-06	0.000647026	-31.5483	hypo	-	intergenic	CD86;CASR	-	-	-	-
NC_022293.1	65927001	65927500	4.94667e-06	0.0019084	32.1868	hyper	PDIA5	intronic	PDIA5	-	-	-	-
NC_022293.1	66042501	66043000	7.35812e-06	0.00253684	28.7942	hyper	-	intergenic	PDIA5;SEC22A	-	-	-	-
NC_022293.1	66283501	66284000	2.92315e-06	0.00132928	-28.3642	hypo	ADCY5	intronic	ADCY5	-	-	-	-
NC_022293.1	66437001	66437500	1.72656e-11	1.07186e-07	-33.5943	hypo	HACD2	intronic	HACD2	-	-	-	-
NC_022293.1	66776501	66777000	2.1287e-07	0.000195842	32.9405	hyper	-	intergenic	MYLK;CCDC14	-	-	-	-
NC_022293.1	67019501	67020000	2.08554e-06	0.00104851	-25.208	hypo	KALRN	intronic	KALRN	-	-	-	-
NC_022293.1	68064501	68065000	2.53956e-09	6.20879e-06	55.4957	hyper	SLC12A8	intronic	SLC12A8	-	-	-	-
NC_022293.1	68999501	69000000	2.71191e-05	0.00613418	-31.0813	hypo	MUC4	exonic	MUC4	-	-	-	-
NC_022293.1	69052001	69052500	6.52215e-06	0.00232904	28.9887	hyper	-	intergenic	MUC4;TNK2	-	-	-	-
NC_022293.1	69529001	69529500	2.04996e-10	8.31017e-07	32.7836	hyper	SMCO1	intronic	SMCO1	-	-	-	-
NC_022293.1	69730501	69731000	4.10984e-07	0.000320396	-32.6585	hypo	PAK2	UTR5	PAK2	promoter	NC_022293.1:69728947-69731147	PAK2	rna585
NC_022293.1	71064001	71064500	2.11465e-05	0.00522433	28.1891	hyper	-	intergenic	XXYLT1;FAM43A	-	-	-	-
NC_022293.1	71431001	71431500	5.3952e-05	0.00963891	25.8939	hyper	TMEM44	exonic	TMEM44	-	-	-	-
NC_022293.1	71965001	71965500	7.85718e-08	9.05843e-05	29.2454	hyper	-	intergenic	HES1;OPA1	-	-	-	-
NC_022293.1	72554001	72554500	7.84939e-06	0.00264249	-29.0184	hypo	ATP13A5	intronic	ATP13A5	-	-	-	-
NC_022293.1	73352501	73353000	6.23652e-06	0.00225283	31.3523	hyper	FGF12	intronic	FGF12	-	-	-	-
NC_022293.1	76524501	76525000	1.32126e-15	3.04208e-11	35.1984	hyper	TPRG1	intronic	TPRG1	-	-	-	-
NC_022293.1	76705501	76706000	6.18977e-08	7.52767e-05	-30.8287	hypo	TPRG1	intronic	TPRG1	-	-	-	-
NC_022293.1	78074001	78074500	6.8572e-09	1.35741e-05	-30.1495	hypo	-	intergenic	SST;RTP4	-	-	-	-
NC_022293.1	78453001	78453500	2.38728e-05	0.00564178	-37.0328	hypo	MASP1	exonic	MASP1	-	-	-	-
NC_022293.1	78543001	78543500	7.31389e-06	0.00252558	28.0451	hyper	-	intergenic	RTP1;ST6GAL1	-	-	-	-
NC_022293.1	78761001	78761500	4.82983e-06	0.00188077	-36.8534	hypo	-	intergenic	ST6GAL1;ADIPOQ	-	-	-	-
NC_022293.1	78825001	78825500	3.23985e-05	0.00692434	-36.4661	hypo	-	intergenic	ADIPOQ;RFC4	-	-	-	-
NC_022293.1	78996501	78997000	8.77804e-10	2.62846e-06	31.8179	hyper	-	intergenic	AHSG;DNAJB11	-	-	-	-
NC_022293.1	79728501	79729000	2.01226e-08	3.18818e-05	47.0498	hyper	-	intergenic	TRA2B;IGF2BP2	-	-	-	-
NC_022293.1	81120501	81121000	9.86627e-10	2.89218e-06	25.0839	hyper	-	intergenic	LOC102181164;LOC102181339	-	-	-	-
NC_022293.1	81347001	81347500	1.83508e-06	0.000958351	-35.7498	hypo	ABCF3	exonic	ABCF3	-	-	-	-
NC_022293.1	83470501	83471000	2.2143e-07	0.00020228	-30.2889	hypo	-	intergenic	ATP11B;SOX2	-	-	-	-
NC_022293.1	83571501	83572000	2.28601e-06	0.00112404	36.7963	hyper	-	intergenic	ATP11B;SOX2	-	-	-	-
NC_022293.1	83693001	83693500	4.29177e-13	4.82364e-09	-35.4921	hypo	LOC106502138	intergenic	ATP11B;SOX2	-	-	-	-
NC_022293.1	83714001	83714500	1.30051e-07	0.000133686	-26.5398	hypo	LOC106502138	intergenic	SOX2;DNAJC19	-	-	-	-
NC_022293.1	83895501	83896000	3.37152e-06	0.00146707	-36.8347	hypo	-	intergenic	SOX2;DNAJC19	-	-	-	-
NC_022293.1	86918501	86919000	4.65804e-05	0.00873998	-26.1249	hypo	-	intergenic	KCNMB2;TBL1XR1	-	-	-	-
NC_022293.1	88110001	88110500	1.91513e-10	7.81085e-07	-53.4799	hypo	-	intergenic	KCNMB2;TBL1XR1	-	-	-	-
NC_022293.1	88542001	88542500	9.14081e-11	4.28405e-07	34.0163	hyper	-	intergenic	TBL1XR1;NAALADL2	-	-	-	-
NC_022293.1	88624001	88624500	1.78881e-07	0.000170916	34.6671	hyper	-	intergenic	TBL1XR1;NAALADL2	-	-	-	-
NC_022293.1	91296501	91297000	9.79113e-07	0.000614063	-31.5773	hypo	-	intergenic	NAALADL2;NLGN1	-	-	-	-
NC_022293.1	91882501	91883000	3.98512e-05	0.00790981	26.5121	hyper	NLGN1	intronic	NLGN1	-	-	-	-
NC_022293.1	92752001	92752500	1.09379e-05	0.00332625	-31.0513	hypo	SPATA16	intronic	SPATA16	-	-	-	-
NC_022293.1	94713501	94714000	2.64322e-06	0.00124347	-45	hypo	LOC102189522	intergenic	SLC2A2;EIF5A2	-	-	-	-
NC_022293.1	97356501	97357000	2.95636e-05	0.00649523	-34.3712	hypo	-	intergenic	LOC102190915;GOLIM4	-	-	-	-
NC_022293.1	97380001	97380500	6.99941e-09	1.37738e-05	27.2464	hyper	-	intergenic	LOC102190915;GOLIM4	-	-	-	-
NC_022293.1	98274001	98274500	1.66438e-05	0.00442593	-32.0879	hypo	ZBBX	intronic	ZBBX	-	-	-	-
NC_022293.1	99296501	99297000	2.61089e-05	0.00598635	-29.072	hypo	-	intergenic	ZBBX;BCHE	-	-	-	-
NC_022293.1	100498501	100499000	2.95032e-05	0.00648678	30.3537	hyper	SI	exonic	SI	-	-	-	-
NC_022293.1	101302501	101303000	1.95557e-05	0.00495946	25.2046	hyper	-	intergenic	SI;LOC102169707	-	-	-	-
NC_022293.1	101638501	101639000	5.17562e-07	0.000380941	-36.4938	hypo	-	intergenic	SI;LOC102169707	-	-	-	-
NC_022293.1	104230501	104231000	1.32597e-06	0.000763906	-34.6604	hypo	-	intergenic	NMD3;B3GALNT1	-	-	-	-
NC_022293.1	104417501	104418000	3.12372e-06	0.00139115	29.4041	hyper	PPM1L	intronic	PPM1L	-	-	-	-
NC_022293.1	104527001	104527500	3.13401e-06	0.00139384	-26.0949	hypo	PPM1L	intronic	PPM1L	-	-	-	-
NC_022293.1	105179501	105180000	3.56637e-06	0.00152264	29.2712	hyper	-	intergenic	IFT80;LOC102180430	-	-	-	-
NC_022293.1	105721001	105721500	3.09463e-05	0.00669932	-30.035	hypo	LOC102178770;LOC102180704	intronic	LOC102180704	-	-	-	-
NC_022293.1	105999001	105999500	3.26705e-08	4.66733e-05	28.1858	hyper	LOC102180704	intronic	LOC102180704	-	-	-	-
NC_022293.1	108237501	108238000	4.25736e-06	0.00171676	-27.1557	hypo	VEPH1	intronic	VEPH1	-	-	-	-
NC_022293.1	109376001	109376500	2.70263e-05	0.00612175	-35.6152	hypo	KCNAB1	intronic	KCNAB1	-	-	-	-
NC_022293.1	110078001	110078500	3.64329e-06	0.00154507	-32.3832	hypo	PLCH1	intronic	PLCH1	-	-	-	-
NC_022293.1	111729001	111729500	4.14312e-09	9.06397e-06	-28.526	hypo	-	intergenic	ARHGEF26;LOC102179815	-	-	-	-
NC_022293.1	112266001	112266500	1.86798e-05	0.00480516	28.1401	hyper	-	intergenic	ARHGEF26;LOC102179815	-	-	-	-
NC_022293.1	114246001	114246500	8.61823e-07	0.000558873	-25.5545	hypo	-	intergenic	LOC102189713;IGSF10	-	-	-	-
NC_022293.1	114484001	114484500	2.04204e-08	3.222e-05	-27.5598	hypo	MED12L	intronic	MED12L	-	-	-	-
NC_022293.1	115502501	115503000	4.40503e-08	5.79114e-05	-32.9365	hypo	-	intergenic	TSC22D2;PFN2	-	-	-	-
NC_022293.1	117992501	117993000	1.31333e-11	8.57999e-08	-45.1613	hypo	-	intergenic	APOC1;LOC102174980	-	-	-	-
NC_022293.1	120537001	120537500	7.65759e-09	1.48123e-05	30.4424	hyper	-	intergenic	PLOD2;C1H3orf58	-	-	-	-
NC_022293.1	121126501	121127000	9.93772e-06	0.00310953	26.2348	hyper	-	intergenic	PLOD2;C1H3orf58	-	-	-	-
NC_022293.1	121325501	121326000	4.2166e-09	9.17394e-06	35.9927	hyper	-	intergenic	PLOD2;C1H3orf58	-	-	-	-
NC_022293.1	123281001	123281500	2.57807e-08	3.86708e-05	31.3211	hyper	SLC9A9	intronic	SLC9A9	-	-	-	-
NC_022293.1	124406501	124407000	3.30129e-06	0.00144499	-43.7819	hypo	-	intergenic	GK5;TFDP2	-	-	-	-
NC_022293.1	125732501	125733000	2.19907e-05	0.00535043	-27.2441	hypo	-	intergenic	SLC25A36;TRIM42	-	-	-	-
NC_022293.1	126474001	126474500	1.34131e-05	0.00382641	27.7501	hyper	-	intergenic	CLSTN2;NMNAT3	-	-	-	-
NC_022293.1	126815001	126815500	8.09193e-10	2.46974e-06	35.8602	hyper	-	intergenic	CLSTN2;NMNAT3	-	-	-	-
NC_022293.1	127142001	127142500	1.99808e-06	0.00101639	-25.2208	hypo	RBP1	intronic	RBP1	-	-	-	-
NC_022293.1	127162001	127162500	2.70197e-05	0.00612175	-31.4757	hypo	-	intergenic	RBP1;RBP2	-	-	-	-
NC_022293.1	128670501	128671000	3.40977e-06	0.00147828	-28.0526	hypo	DZIP1L	exonic	DZIP1L	-	-	-	-
NC_022293.1	130514001	130514500	4.35048e-07	0.000335624	-35.0072	hypo	PCCB	intronic	PCCB	-	-	-	-
NC_022293.1	130720501	130721000	3.39011e-05	0.00712921	-28.0393	hypo	PPP2R3A	intronic	PPP2R3A	-	-	-	-
NC_022293.1	131178001	131178500	3.74414e-05	0.00762881	-29.2715	hypo	-	intergenic	LOC102168773;EPHB1	-	-	-	-
NC_022293.1	131297001	131297500	2.43283e-05	0.0057027	-29.4976	hypo	-	intergenic	LOC102168773;EPHB1	-	-	-	-
NC_022293.1	133452501	133453000	1.84744e-07	0.000175019	-28.8056	hypo	-	intergenic	CDV3;BFSP2	-	-	-	-
NC_022293.1	133504501	133505000	1.21466e-08	2.14326e-05	33.0964	hyper	BFSP2	exonic	BFSP2	-	-	-	-
NC_022293.1	133587501	133588000	2.11273e-07	0.000194802	32.4755	hyper	TMEM108	intronic	TMEM108	-	-	-	-
NC_022293.1	133591001	133591500	3.30259e-11	1.86922e-07	40.6019	hyper	TMEM108	intronic	TMEM108	-	-	-	-
NC_022293.1	133919501	133920000	5.61355e-06	0.00208987	-34.5847	hypo	TMEM108	intronic	TMEM108	-	-	-	-
NC_022293.1	133958001	133958500	4.32213e-06	0.00173668	38.2168	hyper	TMEM108	intronic	TMEM108	-	-	-	-
NC_022293.1	134020001	134020500	1.47046e-06	0.00081897	-27.5992	hypo	-	intergenic	TMEM108;NPHP3	-	-	-	-
NC_022293.1	134566501	134567000	1.98483e-06	0.00101204	29.2857	hyper	-	intergenic	ACAD11;DNAJC13	-	-	-	-
NC_022293.1	134891501	134892000	1.26787e-06	0.000740574	26.9143	hyper	-	intergenic	ACPP;CPNE4	-	-	-	-
NC_022293.1	135471501	135472000	2.49651e-12	2.16866e-08	40	hyper	CPNE4	intronic	CPNE4	-	-	-	-
NC_022293.1	135721501	135722000	2.63753e-09	6.37894e-06	-50.533	hypo	CPNE4	intronic	CPNE4	-	-	-	-
NC_022293.1	136174501	136175000	5.70668e-06	0.00211491	31.2074	hyper	NEK11	UTR3	NEK11	-	-	-	-
NC_022293.1	137236001	137236500	2.68615e-07	0.000235149	-29.345	hypo	-	intergenic	SH3BGR;B3GALT5	-	-	-	-
NC_022293.1	137294001	137294500	6.33717e-07	0.000442579	-25.7118	hypo	-	intergenic	SH3BGR;B3GALT5	-	-	-	-
NC_022293.1	137860501	137861000	9.69874e-07	0.000609767	-26.9318	hypo	DSCAM	intronic	DSCAM	-	-	-	-
NC_022293.1	137993001	137993500	3.2858e-06	0.00144034	-26.7471	hypo	DSCAM	intronic	DSCAM	-	-	-	-
NC_022293.1	138238001	138238500	9.86677e-12	6.78229e-08	-26.539	hypo	DSCAM	intronic	DSCAM	-	-	-	-
NC_022293.1	138534501	138535000	7.36646e-17	2.29861e-12	49.7268	hyper	-	intergenic	DSCAM;BACE2	-	-	-	-
NC_022293.1	139190501	139191000	1.36821e-05	0.0038792	-28.0265	hypo	FAM3B	intronic	FAM3B	-	-	-	-
NC_022293.1	139480501	139481000	4.50636e-06	0.00179165	39.8995	hyper	-	intergenic	LOC100861174;RIPK4	-	-	-	-
NC_022293.1	139662001	139662500	1.91326e-06	0.000986976	29.8405	hyper	-	intergenic	RIPK4;PRDM15	-	-	-	-
NC_022293.1	139721001	139721500	3.07075e-06	0.00137504	-26.2743	hypo	-	intergenic	PRDM15;C2CD2	-	-	-	-
NC_022293.1	140008501	140009000	5.09495e-08	6.46552e-05	-41.2713	hypo	UMODL1	intronic	UMODL1	-	-	-	-
NC_022293.1	140162501	140163000	2.10987e-08	3.30484e-05	25.427	hyper	-	intergenic	ABCG1;TFF3	-	-	-	-
NC_022293.1	141928501	141929000	7.50052e-08	8.75794e-05	-34.6131	hypo	AIRE	intronic	AIRE	-	-	-	-
NC_022293.1	142131501	142132000	2.74252e-15	5.65551e-11	-40.2363	hypo	TSPEAR	intronic	TSPEAR	-	-	-	-
NC_022293.1	142554001	142554500	8.72852e-07	0.000564021	25.106	hyper	-	intergenic	FAM207A;ADARB1	-	-	-	-
NC_022293.1	142583001	142583500	4.62471e-05	0.00869809	31.3667	hyper	-	intergenic	FAM207A;ADARB1	-	-	-	-
NC_022293.1	143444001	143444500	2.87422e-07	0.000247411	-34.5439	hypo	-	intergenic	COL6A1;COL6A2	-	-	-	-
NC_022293.1	143802501	143803000	4.55154e-05	0.00861721	38.2353	hyper	-	intergenic	PCNT;DIP2A	-	-	-	-
NC_022293.1	144391501	144392000	3.07627e-08	4.44129e-05	26.31	hyper	-	intergenic	TDRP;LOC102177758	-	-	-	-
NC_022293.1	144664501	144665000	5.05614e-09	1.06394e-05	-28.5755	hypo	-	intergenic	RUNX1;SETD4	-	-	-	-
NC_022293.1	145065501	145066000	8.38908e-06	0.0027616	26.4843	hyper	-	intergenic	RUNX1;SETD4	-	-	-	-
NC_022293.1	145724001	145724500	3.82675e-06	0.00159751	30.1398	hyper	-	intergenic	RUNX1;SETD4	-	-	-	-
NC_022293.1	146170001	146170500	6.21075e-10	2.00664e-06	43.9024	hyper	CHAF1B	intronic	CHAF1B	-	-	-	-
NC_022293.1	146271501	146272000	2.17968e-07	0.000199733	27.0043	hyper	-	intergenic	CLDN14;SIM2	-	-	-	-
NC_022293.1	146574501	146575000	7.6509e-13	8.23599e-09	-35.4278	hypo	HLCS	intronic	HLCS	-	-	-	-
NC_022293.1	146682501	146683000	1.99847e-12	1.81584e-08	40.9114	hyper	HLCS	intronic	HLCS	-	-	-	-
NC_022293.1	147251501	147252000	1.94587e-05	0.00494502	27.2039	hyper	-	intergenic	DYRK1A;KCNJ6	-	-	-	-
NC_022293.1	147459001	147459500	2.63163e-09	6.37474e-06	41.6341	hyper	KCNJ6	intronic	KCNJ6	-	-	-	-
NC_022293.1	148097001	148097500	8.97517e-15	1.61246e-10	35.7286	hyper	KCNJ15	intronic	KCNJ15	-	-	-	-
NC_022293.1	149694001	149694500	2.65692e-05	0.00605502	-34.6001	hypo	-	intergenic	COL6A5;CAPN7	-	-	-	-
NC_022293.1	149695501	149696000	7.12594e-07	0.000484352	-36.6632	hypo	-	intergenic	COL6A5;CAPN7	-	-	-	-
NC_022293.1	150130501	150131000	2.42391e-12	2.12328e-08	31.2361	hyper	BTD	splicing	BTD	promoter	NC_022293.1:150128819-150131019	BTD	rna1444
NC_022293.1	150254501	150255000	9.1401e-07	0.000583776	-29.1381	hypo	ANKRD28	intronic	ANKRD28	-	-	-	-
NC_022293.1	150956501	150957000	7.14061e-06	0.00248516	-26.7105	hypo	RFTN1	intronic	RFTN1	-	-	-	-
NC_022293.1	150993501	150994000	1.14133e-05	0.00342931	-27.8559	hypo	RFTN1	intronic	RFTN1	-	-	-	-
NC_022293.1	151345001	151345500	1.26142e-08	2.2012e-05	25.5341	hyper	-	intergenic	DAZL;PLCL2	-	-	-	-
NC_022293.1	153127501	153128000	2.9596e-05	0.00649935	31.0959	hyper	-	intergenic	SATB1;KCNH8	-	-	-	-
NC_022293.1	153372001	153372500	5.53703e-05	0.00982344	27.4886	hyper	-	intergenic	SATB1;KCNH8	-	-	-	-
NC_022294.1	115001	115500	3.37145e-08	4.77904e-05	32.5299	hyper	-	intergenic	NONE;LGSN	-	-	-	-
NC_022294.1	645001	645500	1.30317e-06	0.000753582	-27.0108	hypo	OCA2	intronic	OCA2	-	-	-	-
NC_022294.1	3229001	3229500	7.5053e-07	0.000503642	47.3602	hyper	-	intergenic	PLEKHB2;HS6ST1	-	-	-	-
NC_022294.1	3656501	3657000	2.75121e-06	0.0012763	34.6392	hyper	-	intergenic	PLEKHB2;HS6ST1	-	-	-	-
NC_022294.1	3953001	3953500	1.0238e-05	0.00318205	-41.875	hypo	-	intergenic	PLEKHB2;HS6ST1	-	-	-	-
NC_022294.1	4220001	4220500	4.42639e-12	3.55835e-08	-37.4042	hypo	-	intergenic	NONE;HS6ST1	-	-	-	-
NC_022294.1	4335001	4335500	3.64754e-05	0.0075025	25.796	hyper	-	intergenic	HS6ST1;UGGT1	-	-	-	-
NC_022294.1	4370501	4371000	1.93998e-06	0.000996669	-31.5098	hypo	UGGT1	intronic	UGGT1	-	-	-	-
NC_022294.1	5440001	5440500	4.27811e-06	0.00172366	25.8342	hyper	-	intergenic	LOC102179328;BIN1	-	-	-	-
NC_022294.1	5634501	5635000	1.84978e-06	0.000963906	-28.5197	hypo	-	intergenic	BIN1;NAB1	-	-	-	-
NC_022294.1	5892501	5893000	1.16397e-06	0.000698463	27.0813	hyper	MFSD6	intronic	MFSD6	-	-	-	-
NC_022294.1	6541001	6541500	2.49402e-08	3.77838e-05	40.2871	hyper	PMS1	intronic	PMS1	-	-	-	-
NC_022294.1	6842501	6843000	1.15821e-07	0.000121655	-33.6847	hypo	-	intergenic	SLC40A1;WDR75	-	-	-	-
NC_022294.1	7113001	7113500	4.99164e-07	0.000372018	36.5769	hyper	-	intergenic	WDR75;COL5A2	-	-	-	-
NC_022294.1	8619501	8620000	2.48109e-05	0.00577757	38.3481	hyper	-	intergenic	GULP1;TFPI	-	-	-	-
NC_022294.1	11231501	11232000	8.21429e-06	0.00272258	29.0791	hyper	ZNF804A	intronic	ZNF804A	-	-	-	-
NC_022294.1	11592001	11592500	3.86112e-07	0.000305934	-25.248	hypo	-	intergenic	ZNF804A;NUP35	-	-	-	-
NC_022294.1	12523001	12523500	1.56487e-08	2.62081e-05	33.4508	hyper	-	intergenic	ZNF804A;NUP35	-	-	-	-
NC_022294.1	13700001	13700500	1.98875e-07	0.000185098	34.1002	hyper	PDE1A	intronic	PDE1A	-	-	-	-
NC_022294.1	16213001	16213500	4.94246e-10	1.67682e-06	-26.4	hypo	CWC22	intronic	CWC22	-	-	-	-
NC_022294.1	16625001	16625500	5.18368e-05	0.00938112	26.1398	hyper	ZNF385B	intronic	ZNF385B	-	-	-	-
NC_022294.1	16815501	16816000	2.98873e-05	0.00654211	-32.4651	hypo	-	intergenic	ZNF385B;SESTD1	-	-	-	-
NC_022294.1	19531501	19532000	4.63263e-09	9.88859e-06	27.5354	hyper	-	intergenic	HNRNPA3;MTX2	-	-	-	-
NC_022294.1	21183501	21184000	3.83363e-11	2.09479e-07	-28.4694	hypo	-	intergenic	ATF2;CHN1	-	-	-	-
NC_022294.1	21416001	21416500	1.19553e-08	2.11738e-05	-30.8621	hypo	-	intergenic	CHN1;CHRNA1	-	-	-	-
NC_022294.1	21886001	21886500	1.14417e-07	0.000120721	-30.6486	hypo	OLA1	intronic	OLA1	-	-	-	-
NC_022294.1	21888501	21889000	2.35469e-06	0.0011464	-31.3333	hypo	OLA1	intronic	OLA1	-	-	-	-
NC_022294.1	22333001	22333500	1.4912e-06	0.000827798	-25.8768	hypo	-	intergenic	SP3;CDCA7	-	-	-	-
NC_022294.1	23707501	23708000	6.82825e-12	4.98249e-08	35.3969	hyper	-	intergenic	ITGA6;LOC102188174	-	-	-	-
NC_022294.1	24198501	24199000	7.55447e-06	0.00258146	-25.5303	hypo	-	intergenic	DYNC1I2;LOC100861136	-	-	-	-
NC_022294.1	24420501	24421000	2.98355e-09	7.06837e-06	39.2263	hyper	METTL8	intronic	METTL8	-	-	-	-
NC_022294.1	25406001	25406500	5.71249e-11	2.8885e-07	-28.3126	hypo	MYO3B	intronic	MYO3B	-	-	-	-
NC_022294.1	25438001	25438500	6.872e-06	0.00242224	-25.101	hypo	MYO3B	intronic	MYO3B	-	-	-	-
NC_022294.1	27453001	27453500	2.62015e-08	3.92275e-05	32.1688	hyper	STK39	intronic	STK39	-	-	-	-
NC_022294.1	27505501	27506000	2.10611e-17	7.03465e-13	35.2366	hyper	STK39	intronic	STK39	-	-	-	-
NC_022294.1	27750501	27751000	5.96518e-07	0.000424051	26.5871	hyper	B3GALT1	intronic	B3GALT1	-	-	-	-
NC_022294.1	27774001	27774500	2.74711e-06	0.00127565	-25.8551	hypo	B3GALT1	intronic	B3GALT1	-	-	-	-
NC_022294.1	29308501	29309000	3.62597e-09	8.21209e-06	43.5423	hyper	-	intergenic	SCN7A;SCN9A	-	-	-	-
NC_022294.1	29902501	29903000	3.0991e-10	1.13945e-06	35.5387	hyper	-	intergenic	GALNT3;CSRNP3	-	-	-	-
NC_022294.1	31810001	31810500	4.88964e-05	0.00902951	-28.6713	hypo	-	intergenic	GRB14;FIGN	-	-	-	-
NC_022294.1	32861001	32861500	7.58492e-06	0.00258851	31.9563	hyper	-	intergenic	FIGN;KCNH7	-	-	-	-
NC_022294.1	33531501	33532000	2.25305e-05	0.0054294	-34.5523	hypo	IFIH1	intronic	IFIH1	-	-	-	-
NC_022294.1	33932001	33932500	4.198e-05	0.00818494	-30.7359	hypo	SLC4A10	intronic	SLC4A10	-	-	-	-
NC_022294.1	34859501	34860000	5.09164e-05	0.009274	-27.2942	hypo	-	intergenic	TANK;LOC102168395	-	-	-	-
NC_022294.1	35455501	35456000	6.15865e-10	2.00037e-06	-30.0902	hypo	RBMS1	intronic	RBMS1	-	-	-	-
NC_022294.1	35718501	35719000	8.45642e-17	2.60445e-12	49.3582	hyper	PLA2R1	intronic	PLA2R1	-	-	-	-
NC_022294.1	36724501	36725000	5.64879e-07	0.000408167	-25.7823	hypo	TANC1	intronic	TANC1	-	-	-	-
NC_022294.1	37701501	37702000	2.96288e-06	0.0013422	-26.1421	hypo	-	intergenic	UPP2;ACVR1	-	-	-	-
NC_022294.1	39145501	39146000	2.96e-10	1.10198e-06	27.6786	hyper	GPD2	intronic	GPD2	-	-	-	-
NC_022294.1	40397001	40397500	1.84517e-07	0.000174953	-26.5774	hypo	-	intergenic	NR4A2;KCNJ3	-	-	-	-
NC_022294.1	40927501	40928000	2.3062e-05	0.00551323	-27.1579	hypo	-	intergenic	KCNJ3;GALNT13	-	-	-	-
NC_022294.1	42399501	42400000	1.85965e-05	0.00478946	32.619	hyper	-	intergenic	RPRM;ARL6IP6	-	-	-	-
NC_022294.1	45528001	45528500	4.04701e-05	0.0079912	-27.9773	hypo	-	intergenic	RND3;MMADHC	-	-	-	-
NC_022294.1	45667001	45667500	3.81855e-07	0.000304001	-35.6808	hypo	-	intergenic	RND3;MMADHC	-	-	-	-
NC_022294.1	47797501	47798000	3.18834e-06	0.00141027	30.9413	hyper	-	intergenic	LOC102171744;NONE	-	-	-	-
NC_022294.1	48211501	48212000	3.25267e-05	0.00694237	-26.7394	hypo	-	intergenic	LOC102171744;NONE	-	-	-	-
NC_022294.1	49238501	49239000	3.03169e-08	4.38391e-05	-37.9129	hypo	-	intergenic	LOC102171744;NONE	-	-	-	-
NC_022294.1	49385501	49386000	2.46579e-08	3.74606e-05	37.0787	hyper	-	intergenic	LOC102171744;NONE	-	-	-	-
NC_022294.1	50212501	50213000	1.71928e-09	4.52023e-06	-37.2187	hypo	-	intergenic	NONE;ZEB2	-	-	-	-
NC_022294.1	50379501	50380000	4.69731e-08	6.07751e-05	-27.9925	hypo	-	intergenic	NONE;ZEB2	-	-	-	-
NC_022294.1	50898001	50898500	2.69825e-06	0.00126111	-32.3495	hypo	-	intergenic	NONE;ZEB2	-	-	-	-
NC_022294.1	51906001	51906500	1.63756e-05	0.00437572	27.2821	hyper	GTDC1	intronic	GTDC1	-	-	-	-
NC_022294.1	53031501	53032000	3.67345e-11	2.02124e-07	38.0337	hyper	KYNU	intronic	KYNU	-	-	-	-
NC_022294.1	53182501	53183000	2.83323e-06	0.00130339	28.8697	hyper	-	intergenic	KYNU;LRP1B	-	-	-	-
NC_022294.1	53188001	53188500	3.63216e-09	8.21209e-06	-34.6377	hypo	-	intergenic	KYNU;LRP1B	-	-	-	-
NC_022294.1	53367501	53368000	4.68791e-06	0.00184153	-35.0667	hypo	-	intergenic	KYNU;LRP1B	-	-	-	-
NC_022294.1	53614001	53614500	7.32972e-08	8.58386e-05	-29.2275	hypo	-	intergenic	KYNU;LRP1B	-	-	-	-
NC_022294.1	54872001	54872500	8.22979e-06	0.00272619	-37.3206	hypo	LRP1B	intronic	LRP1B	-	-	-	-
NC_022294.1	59079001	59079500	2.67446e-05	0.00607979	27.2391	hyper	THSD7B	intronic	THSD7B	-	-	-	-
NC_022294.1	59454001	59454500	3.77998e-07	0.000301824	-32.922	hypo	THSD7B	intronic	THSD7B	-	-	-	-
NC_022294.1	60938501	60939000	9.08902e-11	4.27668e-07	26.9473	hyper	UBXN4	intronic	UBXN4	-	-	-	-
NC_022294.1	62613001	62613500	4.55936e-07	0.000347667	-26.7031	hypo	-	intergenic	MGAT5;LOC106502706	-	-	-	-
NC_022294.1	64412001	64412500	8.39546e-06	0.00276332	-30.9981	hypo	GPR39	intronic	GPR39	-	-	-	-
NC_022294.1	65067001	65067500	2.94419e-07	0.000250975	-49.2116	hypo	-	intergenic	ACTR3;DPP10	-	-	-	-
NC_022294.1	69369501	69370000	6.49542e-07	0.00045014	-32.8777	hypo	-	intergenic	INSIG2;EN1	-	-	-	-
NC_022294.1	69638001	69638500	1.1696e-05	0.00348804	32.078	hyper	-	intergenic	INSIG2;EN1	-	-	-	-
NC_022294.1	70475501	70476000	6.99199e-06	0.00244889	-39.8745	hypo	SCTR	intronic	SCTR	-	-	-	-
NC_022294.1	71100001	71100500	1.28616e-05	0.00371827	-31.846	hypo	EPB41L5	intronic	EPB41L5	-	-	-	-
NC_022294.1	71290501	71291000	1.46729e-09	4.01808e-06	27.3709	hyper	-	intergenic	RALB;INHBB	-	-	-	-
NC_022294.1	71912501	71913000	4.55273e-12	3.63526e-08	-31.5396	hypo	GLI2	intronic	GLI2	-	-	-	-
NC_022294.1	73130501	73131000	8.02867e-07	0.000529448	-39.6223	hypo	-	intergenic	TSN;CNTNAP5	-	-	-	-
NC_022294.1	73638001	73638500	4.45241e-10	1.54829e-06	-47.448	hypo	-	intergenic	TSN;CNTNAP5	-	-	-	-
NC_022294.1	73901001	73901500	3.81772e-06	0.00159536	27.1526	hyper	-	intergenic	TSN;CNTNAP5	-	-	-	-
NC_022294.1	74316501	74317000	5.55583e-05	0.00984574	-28.6872	hypo	-	intergenic	TSN;CNTNAP5	-	-	-	-
NC_022294.1	74386001	74386500	1.53034e-05	0.00418831	-31.6783	hypo	-	intergenic	TSN;CNTNAP5	-	-	-	-
NC_022294.1	75043501	75044000	5.50056e-08	6.85574e-05	-29.951	hypo	-	intergenic	NONE;CNTNAP5	-	-	-	-
NC_022294.1	76928501	76929000	1.19104e-05	0.00353111	-29.5369	hypo	-	intergenic	CNTNAP5;GYPC	-	-	-	-
NC_022294.1	77945501	77946000	1.23763e-05	0.00362571	-29.3792	hypo	-	intergenic	CNTNAP5;GYPC	-	-	-	-
NC_022294.1	78034501	78035000	2.22955e-05	0.0053927	-34.2734	hypo	-	intergenic	CNTNAP5;GYPC	-	-	-	-
NC_022294.1	78907501	78908000	2.13731e-06	0.00106955	37.2328	hyper	STAT4	intronic	STAT4	-	-	-	-
NC_022294.1	79040501	79041000	2.5486e-08	3.83501e-05	-29.378	hypo	-	intergenic	STAT4;MYO1B	-	-	-	-
NC_022294.1	79483501	79484000	1.99611e-06	0.00101561	27.9597	hyper	-	intergenic	MYO1B;NABP1	-	-	-	-
NC_022294.1	79777501	79778000	1.20376e-08	2.12719e-05	35.9428	hyper	SDPR	exonic	SDPR	-	-	-	-
NC_022294.1	80159501	80160000	3.10251e-06	0.00138482	-29.2616	hypo	TMEFF2	intronic	TMEFF2	-	-	-	-
NC_022294.1	80947001	80947500	4.4926e-05	0.00854724	25.8706	hyper	-	intergenic	TMEFF2;NONE	-	-	-	-
NC_022294.1	81374501	81375000	1.49811e-09	4.07893e-06	30.2527	hyper	-	intergenic	TMEFF2;NONE	-	-	-	-
NC_022294.1	83543001	83543500	2.61993e-09	6.35289e-06	-27.8424	hypo	SLC39A10	intronic	SLC39A10	-	-	-	-
NC_022294.1	84126001	84126500	7.80675e-07	0.000518878	43.8961	hyper	HECW2	intronic	HECW2	-	-	-	-
NC_022294.1	88663001	88663500	3.817e-08	5.25665e-05	-34.5238	hypo	LOC102188176	intronic	LOC102188176	-	-	-	-
NC_022294.1	88751001	88751500	1.20817e-05	0.00356717	28.1527	hyper	-	intergenic	BZW1;CLK1	-	-	-	-
NC_022294.1	90783501	90784000	4.30666e-10	1.51589e-06	37.3846	hyper	LOC102176567	UTR5	LOC102176567	promoter	NC_022294.1:90781922-90784122	LOC102176567	rna2245
NC_022294.1	91108501	91109000	5.11815e-05	0.00930058	-27.2546	hypo	-	intergenic	LOC102173512;CD28	-	-	-	-
NC_022294.1	91726501	91727000	1.08304e-10	4.88293e-07	-26.1866	hypo	-	intergenic	ICOS;PARD3B	-	-	-	-
NC_022294.1	94071001	94071500	1.48266e-06	0.000824605	28.6437	hyper	ADAM23	intronic	ADAM23	-	-	-	-
NC_022294.1	94493501	94494000	2.15466e-06	0.00107573	-31.807	hypo	-	intergenic	FASTKD2;CPO	-	-	-	-
NC_022294.1	94957001	94957500	1.35658e-06	0.000775953	-35.7843	hypo	-	intergenic	KLF7;CREB1	-	-	-	-
NC_022294.1	95398501	95399000	1.02436e-06	0.000634104	-36.9672	hypo	PLEKHM3	intronic	PLEKHM3	-	-	-	-
NC_022294.1	95404001	95404500	1.77726e-06	0.000938334	-28.6719	hypo	PLEKHM3	intronic	PLEKHM3	-	-	-	-
NC_022294.1	96278001	96278500	7.90438e-06	0.00265549	-30.0664	hypo	-	intergenic	PTH2R;LOC102191000	-	-	-	-
NC_022294.1	96432001	96432500	1.87282e-06	0.00097099	34.5644	hyper	-	intergenic	LOC102191000;MAP2	-	-	-	-
NC_022294.1	96462501	96463000	4.11554e-05	0.00808411	-30.2688	hypo	-	intergenic	LOC102191000;MAP2	-	-	-	-
NC_022294.1	96688001	96688500	4.11686e-05	0.00808525	-25.905	hypo	MAP2	intronic	MAP2	-	-	-	-
NC_022294.1	96953501	96954000	3.34191e-07	0.000275662	34.049	hyper	UNC80	intronic	UNC80	-	-	-	-
NC_022294.1	98272001	98272500	1.28032e-05	0.00370583	-27.4615	hypo	-	intergenic	LOC106503167;ERBB4	-	-	-	-
NC_022294.1	100196001	100196500	8.60229e-07	0.000558115	-26.7073	hypo	-	intergenic	ERBB4;IKZF2	-	-	-	-
NC_022294.1	102671501	102672000	1.35408e-12	1.31069e-08	-34.6939	hypo	-	intergenic	ABCA12;ATIC	-	-	-	-
NC_022294.1	102877001	102877500	3.10721e-12	2.62232e-08	-27.0003	hypo	-	intergenic	FN1;MREG	-	-	-	-
NC_022294.1	103355501	103356000	2.81621e-21	2.90374e-16	63.7808	hyper	MREG	intronic	MREG	-	-	-	-
NC_022294.1	103379501	103380000	3.32747e-05	0.00703849	28.1718	hyper	MREG	intronic	MREG	-	-	-	-
NC_022294.1	103500001	103500500	1.18636e-06	0.000708498	-27.5113	hypo	XRCC5	intronic	XRCC5	-	-	-	-
NC_022294.1	104519001	104519500	1.64671e-07	0.000160706	-26.1567	hypo	-	intergenic	TNP1;TNS1	-	-	-	-
NC_022294.1	104631001	104631500	8.26936e-11	3.96175e-07	30.5289	hyper	-	intergenic	TNP1;TNS1	-	-	-	-
NC_022294.1	105146001	105146500	1.53009e-05	0.00418831	-27.6759	hypo	-	intergenic	TNP1;TNS1	-	-	-	-
NC_022294.1	105437501	105438000	1.42934e-09	3.94147e-06	-28.6541	hypo	TNS1	intronic	TNS1	-	-	-	-
NC_022294.1	105773501	105774000	2.17415e-26	8.51957e-21	59.3718	hyper	-	downstream	SLC11A1	-	-	-	-
NC_022294.1	106196001	106196500	4.53275e-05	0.00859212	-30.9589	hypo	PRKAG3	exonic	PRKAG3	-	-	-	-
NC_022294.1	106465501	106466000	7.62203e-08	8.83457e-05	39.1376	hyper	NHEJ1	intronic	NHEJ1	-	-	-	-
NC_022294.1	107926001	107926500	3.27942e-05	0.00697576	-29.4546	hypo	LOC102182925	intergenic	SLC4A3;EPHA4	-	-	-	-
NC_022294.1	108094001	108094500	2.71108e-08	4.01579e-05	-29.2929	hypo	-	intergenic	SLC4A3;EPHA4	-	-	-	-
NC_022294.1	108143501	108144000	1.50434e-05	0.00413962	-29.8261	hypo	-	intergenic	SLC4A3;EPHA4	-	-	-	-
NC_022294.1	111405501	111406000	1.85077e-08	3.00211e-05	35.8974	hyper	-	intergenic	AP1S3;WDFY1	-	-	-	-
NC_022294.1	111599001	111599500	3.81878e-07	0.000304001	-32.3644	hypo	-	intergenic	SERPINE2;FAM124B	-	-	-	-
NC_022294.1	113223001	113223500	3.52112e-10	1.28268e-06	-25.8108	hypo	NYAP2	intronic	NYAP2	-	-	-	-
NC_022294.1	114350501	114351000	2.21692e-07	0.00020236	-29.6535	hypo	-	intergenic	NYAP2;IRS1	-	-	-	-
NC_022294.1	114469001	114469500	2.83421e-15	5.79422e-11	-25.6498	hypo	-	upstream	RHBDD1	promoter	NC_022294.1:114467500-114469700;NC_022294.1:114467506-114469706;NC_022294.1:114468003-114470203;NC_022294.1:114468377-114470577	RHBDD1	rna2527;rna2528;rna2530;rna2531
NC_022294.1	115327501	115328000	6.41378e-12	4.78308e-08	-37.931	hypo	-	intergenic	SLC19A3;CCL20	-	-	-	-
NC_022294.1	115385001	115385500	1.56134e-07	0.000154472	-25.6474	hypo	-	intergenic	SLC19A3;CCL20	-	-	-	-
NC_022294.1	117431501	117432000	2.66962e-05	0.00607341	27.8456	hyper	-	intergenic	TRIP12;FBXO36	-	-	-	-
NC_022294.1	118114001	118114500	1.14773e-06	0.000690116	-33.9334	hypo	-	intergenic	ITM2C;GPR55	-	-	-	-
NC_022294.1	118243501	118244000	2.29155e-10	9.10398e-07	-30.0357	hypo	SPATA3	intronic	SPATA3	-	-	-	-
NC_022294.1	118408501	118409000	7.46013e-07	0.00050132	-34.5845	hypo	ARMC9	intronic	ARMC9	-	-	-	-
NC_022294.1	119702001	119702500	2.89385e-11	1.68204e-07	-26.8465	hypo	PHC2	intronic	PHC2	-	-	-	-
NC_022294.1	119741001	119741500	2.50529e-06	0.00119687	-27.6444	hypo	PHC2	intronic	PHC2	-	-	-	-
NC_022294.1	119811001	119811500	5.58158e-12	4.33988e-08	-26.9412	hypo	ZNF362	intronic	ZNF362	-	-	-	-
NC_022294.1	120545501	120546000	7.67403e-06	0.00260504	-33.2078	hypo	-	intergenic	ZBTB8A;ZBTB8B	-	-	-	-
NC_022294.1	120615001	120615500	2.11243e-08	3.30666e-05	27.4876	hyper	BSDC1	intronic	BSDC1	-	-	-	-
NC_022294.1	122787501	122788000	3.79586e-05	0.00769517	-36.0613	hypo	-	intergenic	MATN1;PTPRU	-	-	-	-
NC_022294.1	123326501	123327000	4.38429e-13	4.90437e-09	40.045	hyper	LOC102174256	intergenic	MATN1;PTPRU	-	-	-	-
NC_022294.1	124207001	124207500	1.56572e-05	0.00424594	26.6473	hyper	-	intergenic	PHACTR4;MED18	-	-	-	-
NC_022294.1	124280001	124280500	2.07842e-05	0.00516229	-27.5689	hypo	-	intergenic	MED18;SESN2	-	-	-	-
NC_022294.1	124467001	124467500	9.61041e-07	0.000605016	-27.8542	hypo	EYA3	UTR5	EYA3	promoter	NC_022294.1:124465488-124467688	EYA3	rna2764
NC_022294.1	126260501	126261000	6.88047e-06	0.00242271	29.513	hyper	EXTL1	intronic	EXTL1	-	-	-	-
NC_022294.1	126325001	126325500	9.75154e-10	2.86563e-06	30.2097	hyper	-	intergenic	PAFAH2;STMN1	-	-	-	-
NC_022294.1	126644001	126644500	1.24858e-23	2.115e-18	-61.3424	hypo	-	intergenic	MAN1C1;LDLRAP1	-	-	-	-
NC_022294.1	127267501	127268000	5.14327e-07	0.000379266	-31.7327	hypo	-	intergenic	RUNX3;CLIC4	-	-	-	-
NC_022294.1	128240001	128240500	3.05942e-06	0.00137178	33.5731	hyper	CNR2	intronic	CNR2	-	-	-	-
NC_022294.1	128263501	128264000	1.61194e-07	0.00015842	29.2044	hyper	FUCA1	exonic	FUCA1	-	-	-	-
NC_022294.1	128342001	128342500	2.01209e-08	3.18818e-05	-31.3095	hypo	TCEB3	exonic	TCEB3	-	-	-	-
NC_022294.1	128366001	128366500	5.06388e-06	0.00193974	28.9007	hyper	-	intergenic	TCEB3;RPL11	-	-	-	-
NC_022294.1	128661001	128661500	3.61216e-06	0.00153599	-25.0275	hypo	-	intergenic	TCEA3;ZNF436	-	-	-	-
NC_022294.1	128925001	128925500	3.37242e-07	0.000277407	27.6438	hyper	LOC102185409	intergenic	HTR1D;LUZP1	-	-	-	-
NC_022294.1	129101001	129101500	3.03038e-06	0.00136154	27.1235	hyper	EPHB2	intronic	EPHB2	-	-	-	-
NC_022294.1	129305501	129306000	3.55516e-07	0.000288437	29.7619	hyper	-	intergenic	EPHB2;C1QB	-	-	-	-
NC_022294.1	129368501	129369000	1.00098e-07	0.000108841	-45.3926	hypo	-	intergenic	C1QC;C1QA	-	-	-	-
NC_022294.1	130664001	130664500	9.27038e-22	1.04688e-16	-37.2755	hypo	-	intergenic	ECE1;EIF4G3	-	-	-	-
NC_022294.1	131146501	131147000	3.99268e-05	0.00791819	25.963	hyper	KIF17	intronic	KIF17	-	-	-	-
NC_022294.1	132067001	132067500	3.97855e-07	0.000313146	25.0527	hyper	-	intergenic	OTUD3;TMCO4	-	-	-	-
NC_022294.1	132331001	132331500	1.34713e-08	2.32172e-05	-27.1554	hypo	-	intergenic	MINOS1;CAPZB	-	-	-	-
NC_022294.1	132553501	132554000	5.16297e-06	0.00196848	-26.8519	hypo	-	intergenic	LOC102170282;LOC106503221	-	-	-	-
NC_022294.1	133366001	133366500	1.26617e-05	0.00368122	-27.899	hypo	-	intergenic	LOC102172220;KLHDC7A	-	-	-	-
NC_022294.1	133750501	133751000	4.01309e-08	5.43827e-05	36.7452	hyper	-	intergenic	IGSF21;ACTL8	-	-	-	-
NC_022294.1	133945001	133945500	4.9032e-06	0.00189843	25.8404	hyper	-	intergenic	IGSF21;ACTL8	-	-	-	-
NC_022294.1	134487001	134487500	9.69483e-07	0.000609683	33.1998	hyper	PADI4	intronic	PADI4	-	-	-	-
NC_022294.1	135149001	135149500	2.33497e-05	0.00555719	-27.4531	hypo	ARHGEF19	intronic	ARHGEF19	-	-	-	-
NC_022295.1	1105001	1105500	5.38388e-05	0.00962373	27.7908	hyper	-	intergenic	CREG1;CD247	-	-	-	-
NC_022295.1	1599001	1599500	2.02207e-12	1.83027e-08	38.3609	hyper	DUSP27	intronic	DUSP27	-	-	-	-
NC_022295.1	2932001	2932500	1.21757e-05	0.00358823	-25.7576	hypo	-	intergenic	UCK2;TMCO1	-	-	-	-
NC_022295.1	3077501	3078000	2.0683e-08	3.25693e-05	-25.3595	hypo	-	intergenic	ALDH9A1;MGST3	-	-	-	-
NC_022295.1	3562501	3563000	1.94666e-08	3.11293e-05	-36.0149	hypo	-	intergenic	RXRG;PBX1	-	-	-	-
NC_022295.1	4331001	4331500	2.38234e-08	3.64261e-05	51.0094	hyper	-	intergenic	PBX1;NUF2	-	-	-	-
NC_022295.1	6101501	6102000	2.01448e-08	3.18912e-05	43.7273	hyper	-	intergenic	C3H1orf110;HSD17B7	-	-	-	-
NC_022295.1	6430501	6431000	4.91446e-06	0.00190083	25.6775	hyper	-	intergenic	UAP1;UHMK1	-	-	-	-
NC_022295.1	6797001	6797500	1.37998e-10	5.99379e-07	47.931	hyper	LOC102181452	intronic	LOC102181452	-	-	-	-
NC_022295.1	7381501	7382000	3.9928e-11	2.17176e-07	32.9931	hyper	-	intergenic	FCRLB;FCRLA	-	-	-	-
NC_022295.1	7638501	7639000	6.23956e-12	4.71243e-08	-46.3588	hypo	-	intergenic	LOC102188641;CFAP126	-	-	-	-
NC_022295.1	7976001	7976500	1.03306e-06	0.000638491	28.2931	hyper	-	intergenic	F11R;LOC102176838	-	-	-	-
NC_022295.1	8191001	8191500	3.06176e-06	0.00137257	27.8944	hyper	LOC102178585	intronic	LOC102178585	-	-	-	-
NC_022295.1	10006001	10006500	2.38979e-11	1.41331e-07	-32.4555	hypo	-	intergenic	CADM3;AIM2	-	-	-	-
NC_022295.1	10271001	10271500	1.92607e-07	0.000180754	-36.1345	hypo	-	upstream	LOC102185520	promoter	NC_022295.1:10270005-10272205	LOC102185520	rna3271
NC_022295.1	10705501	10706000	4.32359e-05	0.00834012	29.2067	hyper	-	intergenic	LOC102189080;LOC102175073	-	-	-	-
NC_022295.1	12968001	12968500	9.16026e-08	0.000101511	33.8929	hyper	ARHGEF11	exonic	ARHGEF11	-	-	-	-
NC_022295.1	13012001	13012500	8.92028e-19	4.91961e-14	55.017	hyper	-	intergenic	PEAR1;NTRK1	-	-	-	-
NC_022295.1	13492001	13492500	5.39758e-05	0.00964095	-26.8018	hypo	RHBG	intronic	RHBG	-	-	-	-
NC_022295.1	13507001	13507500	2.5389e-05	0.00587526	34.7466	hyper	-	intergenic	RHBG;TSACC	-	-	-	-
NC_022295.1	13623001	13623500	3.16291e-07	0.000263927	29.3911	hyper	LOC102175075	intronic	LOC102175075	-	-	-	-
NC_022295.1	13924501	13925000	6.91024e-12	5.02685e-08	-37.146	hypo	-	intergenic	RIT1;SYT11	-	-	-	-
NC_022295.1	16185501	16186000	9.82617e-07	0.000615332	29.0493	hyper	LELP1	intronic	LELP1	-	-	-	-
NC_022295.1	16209001	16209500	9.79179e-06	0.0030789	-25.5628	hypo	-	intergenic	LELP1;LOC102182746	-	-	-	-
NC_022295.1	16722001	16722500	1.90218e-06	0.000983429	45.4789	hyper	-	intergenic	LOC106501816;CRNN	-	-	-	-
NC_022295.1	16877501	16878000	1.73831e-05	0.00456419	-26.4582	hypo	-	intergenic	CRNN;LOC102187909	-	-	-	-
NC_022295.1	17026001	17026500	2.94043e-13	3.46925e-09	30.4296	hyper	-	intergenic	HRNR;LOC102188181	-	-	-	-
NC_022295.1	18737501	18738000	3.94155e-12	3.20114e-08	49.6635	hyper	-	intergenic	ADAMTSL4;ECM1	-	-	-	-
NC_022295.1	18866001	18866500	1.59595e-09	4.30087e-06	45.1613	hyper	-	intergenic	RPRD2;PRPF3	promoter	NC_022295.1:18864632-18866832	RPRD2	rna3728
NC_022295.1	19234501	19235000	7.92533e-08	9.11484e-05	31.4286	hyper	MTMR11	UTR5	MTMR11	-	-	-	-
NC_022295.1	19291001	19291500	3.0103e-07	0.000255544	36.8164	hyper	LOC102171395	UTR3	LOC102171395	-	-	-	-
NC_022295.1	19457001	19457500	3.04991e-21	3.01367e-16	38.3466	hyper	TRNAH-GUG	intergenic	LOC102174261;LOC102174525	-	-	-	-
NC_022295.1	20575501	20576000	8.69967e-06	0.00283661	35.0896	hyper	CHD1L	exonic	CHD1L	-	-	-	-
NC_022295.1	21478501	21479000	2.53774e-05	0.0058743	-34.6667	hypo	-	intergenic	REG4;HMGCS2	-	-	-	-
NC_022295.1	23852501	23853000	1.93711e-07	0.000181502	30.5606	hyper	-	intergenic	MAN1A2;VTCN1	-	-	-	-
NC_022295.1	25510001	25510500	1.05981e-05	0.00325981	-25.8133	hypo	-	intergenic	NHLH2;CASQ2	-	-	-	-
NC_022295.1	25777001	25777500	2.43803e-05	0.00571262	-32.4706	hypo	-	intergenic	VANGL1;NGF	-	-	-	-
NC_022295.1	25789001	25789500	1.15072e-06	0.000691566	-26.8207	hypo	-	intergenic	VANGL1;NGF	-	-	-	-
NC_022295.1	25970001	25970500	4.05711e-10	1.449e-06	25.0171	hyper	NGF	intronic	NGF	-	-	-	-
NC_022295.1	25984501	25985000	2.25878e-05	0.00543987	-33.6864	hypo	-	intergenic	NGF;TSPAN2	-	-	-	-
NC_022295.1	26146001	26146500	3.07605e-06	0.00137612	37.044	hyper	-	intergenic	NGF;TSPAN2	-	-	-	-
NC_022295.1	26392501	26393000	5.06099e-11	2.64946e-07	27.6571	hyper	SYCP1	intronic	SYCP1	-	-	-	-
NC_022295.1	29836001	29836500	6.64336e-09	1.32503e-05	-38.1563	hypo	-	intergenic	LOC102179531;LOC102183118	-	-	-	-
NC_022295.1	30295501	30296000	9.41188e-09	1.74376e-05	26.5748	hyper	LRIF1	exonic	LRIF1	-	-	-	-
NC_022295.1	31053501	31054000	4.47787e-07	0.000343328	-29.9739	hypo	-	intergenic	RBM15;KCNC4	-	-	-	-
NC_022295.1	31403001	31403500	3.68248e-05	0.00755074	-35.8824	hypo	-	upstream	CSF1	promoter	NC_022295.1:31402520-31404720	CSF1	rna4043
NC_022295.1	32094501	32095000	1.3987e-05	0.00393616	32.2322	hyper	SARS	intronic	SARS	-	-	-	-
NC_022295.1	32894001	32894500	1.50957e-07	0.00015048	35.7311	hyper	-	intergenic	LOC102191575;LOC102189365	-	-	-	-
NC_022295.1	33190501	33191000	1.79548e-07	0.000171484	26.3352	hyper	VAV3	intronic	VAV3	-	-	-	-
NC_022295.1	33458501	33459000	2.20507e-05	0.00535953	-26.9141	hypo	VAV3	intronic	VAV3	-	-	-	-
NC_022295.1	33821501	33822000	1.52266e-06	0.000841522	35.6875	hyper	NTNG1	intronic	NTNG1	-	-	-	-
NC_022295.1	33910001	33910500	1.51134e-05	0.00415166	-26.7905	hypo	NTNG1	intronic	NTNG1	-	-	-	-
NC_022295.1	34211501	34212000	5.46389e-06	0.00205016	-30.5825	hypo	-	intergenic	PRMT6;LOC102168226	-	-	-	-
NC_022295.1	34434501	34435000	7.94134e-07	0.000525614	-40.0383	hypo	-	intergenic	LOC102168226;NONE	-	-	-	-
NC_022295.1	35172501	35173000	1.85235e-05	0.0047774	-26.8363	hypo	-	intergenic	LOC102168226;NONE	-	-	-	-
NC_022295.1	37449001	37449500	2.40367e-07	0.000215837	-34.5455	hypo	-	intergenic	NONE;LOC102169350	-	-	-	-
NC_022295.1	37967501	37968000	4.3516e-06	0.00174674	25.7356	hyper	-	intergenic	RNPC3;COL11A1	-	-	-	-
NC_022295.1	38531001	38531500	1.08989e-13	1.46027e-09	-40.458	hypo	-	intergenic	COL11A1;LOC102171677	-	-	-	-
NC_022295.1	38970001	38970500	4.09522e-07	0.000319813	-32.6147	hypo	-	intergenic	LOC102171677;OLFM3	-	-	-	-
NC_022295.1	39023501	39024000	1.14424e-05	0.00343443	25.1841	hyper	-	intergenic	LOC102171677;OLFM3	-	-	-	-
NC_022295.1	39813001	39813500	2.51505e-24	5.42218e-19	-43.3975	hypo	-	intergenic	OLFM3;S1PR1	-	-	-	-
NC_022295.1	40336501	40337000	2.4049e-07	0.000215866	-27.0059	hypo	LOC102176488	intergenic	EXTL2;LOC102174895	-	-	-	-
NC_022295.1	40393501	40394000	5.87865e-07	0.000419914	-25.2969	hypo	-	intergenic	EXTL2;LOC102174895	-	-	-	-
NC_022295.1	42445001	42445500	1.25601e-05	0.00366145	30.5739	hyper	SNX7	intronic	SNX7	-	-	-	-
NC_022295.1	43489501	43490000	2.04687e-12	1.84567e-08	-38.5763	hypo	DPYD	intronic	DPYD	-	-	-	-
NC_022295.1	43586501	43587000	3.44408e-05	0.00721008	-37.5378	hypo	DPYD	intronic	DPYD	-	-	-	-
NC_022295.1	46241001	46241500	8.22384e-09	1.5586e-05	-27.3903	hypo	SLC44A3	intronic	SLC44A3	-	-	-	-
NC_022295.1	46446501	46447000	1.0285e-05	0.00319166	-28.8865	hypo	-	intergenic	SLC44A3;F3	-	-	-	-
NC_022295.1	46590001	46590500	1.63575e-07	0.000159767	28.5483	hyper	-	intergenic	F3;ABCD3	-	-	-	-
NC_022295.1	46773501	46774000	3.88664e-08	5.33089e-05	-32.5403	hypo	-	intergenic	ABCD3;ARHGAP29	-	-	-	-
NC_022295.1	47245501	47246000	3.70771e-06	0.00156539	26.087	hyper	-	intergenic	DNTTIP2;BCAR3	-	-	-	-
NC_022295.1	47448001	47448500	2.65691e-07	0.000233191	28.5855	hyper	BCAR3	intronic	BCAR3	promoter	NC_022295.1:47447002-47449202	BCAR3	rna4182
NC_022295.1	48702501	48703000	3.24601e-07	0.000269533	-30.984	hypo	GLMN	intronic	GLMN	-	-	-	-
NC_022295.1	49255001	49255500	7.41914e-07	0.000499699	25.2765	hyper	TGFBR3	intronic	TGFBR3	-	-	-	-
NC_022295.1	49937501	49938000	2.13338e-05	0.00525204	-29.265	hypo	-	intergenic	ZNF644;BARHL2	-	-	-	-
NC_022295.1	50967001	50967500	1.10822e-05	0.00336207	-27.8284	hypo	LRRC8D	intronic	LRRC8D	-	-	-	-
NC_022295.1	51621001	51621500	4.51207e-10	1.56666e-06	32.1485	hyper	CCBL2	intronic	CCBL2	-	-	-	-
NC_022295.1	52757501	52758000	5.12618e-05	0.00931188	-34.5635	hypo	-	intergenic	PKN2;LMO4	-	-	-	-
NC_022295.1	53576001	53576500	1.43953e-09	3.96036e-06	-29.7172	hypo	-	intergenic	LMO4;HS2ST1	-	-	-	-
NC_022295.1	53885501	53886000	4.00178e-07	0.000314163	-38.0464	hypo	-	intergenic	LOC102184685;SH3GLB1	-	-	-	-
NC_022295.1	54127001	54127500	7.64092e-06	0.00259901	-37.0133	hypo	-	intergenic	LOC102185525;LOC102186175	-	-	-	-
NC_022295.1	54805501	54806000	4.47744e-05	0.00852832	25.0518	hyper	COL24A1	intronic	COL24A1	-	-	-	-
NC_022295.1	54832501	54833000	1.60266e-05	0.00431804	-35.3715	hypo	COL24A1	intronic	COL24A1	-	-	-	-
NC_022295.1	54977001	54977500	7.13851e-10	2.22748e-06	32.3979	hyper	-	intergenic	COL24A1;ZNHIT6	-	-	-	-
NC_022295.1	55855501	55856000	6.21533e-06	0.00224757	-26.522	hypo	-	intergenic	MCOLN2;LPAR3	-	-	-	-
NC_022295.1	56023001	56023500	5.083e-06	0.00194455	-32.6087	hypo	-	intergenic	LPAR3;SSX2IP	-	-	-	-
NC_022295.1	56662501	56663000	1.63211e-07	0.000159543	26.1364	hyper	-	intergenic	PRKACB;TTLL7	-	-	-	-
NC_022295.1	58493501	58494000	4.05668e-06	0.00166057	-34.2659	hypo	-	intergenic	TTLL7;ADGRL2	-	-	-	-
NC_022295.1	60021501	60022000	4.05412e-07	0.000317304	-27.1674	hypo	-	intergenic	LOC102173355;LOC102188185	-	-	-	-
NC_022295.1	61363001	61363500	1.4002e-05	0.0039385	-29.6531	hypo	-	intergenic	LOC102188185;ADGRL4	-	-	-	-
NC_022295.1	61388001	61388500	1.31617e-06	0.000759988	-31.9748	hypo	-	intergenic	LOC102188185;ADGRL4	-	-	-	-
NC_022295.1	67054501	67055000	1.01118e-05	0.0031507	26.2868	hyper	LOC102170378	intronic	LOC102170378	-	-	-	-
NC_022295.1	68971001	68971500	4.64029e-06	0.00182806	-25.4427	hypo	-	intergenic	LOC106501958;NEGR1	-	-	-	-
NC_022295.1	69130501	69131000	1.35256e-05	0.00384879	-33.7662	hypo	-	intergenic	LOC106501958;NEGR1	-	-	-	-
NC_022295.1	71663001	71663500	4.59315e-09	9.83974e-06	-34.7075	hypo	LRRC7	intronic	LRRC7	-	-	-	-
NC_022295.1	71667001	71667500	1.90367e-06	0.000983771	28.7484	hyper	LRRC7	intronic	LRRC7	-	-	-	-
NC_022295.1	71774001	71774500	1.34779e-05	0.00383705	26.9231	hyper	LRRC7	intronic	LRRC7	-	-	-	-
NC_022295.1	72644001	72644500	4.33096e-05	0.00834957	32.5704	hyper	-	intergenic	LRRC7;DEPDC1	-	-	-	-
NC_022295.1	73207001	73207500	4.1629e-05	0.00814207	25.6845	hyper	-	intergenic	LRRC7;DEPDC1	-	-	-	-
NC_022295.1	73257001	73257500	2.30797e-05	0.00551575	-26.1521	hypo	-	intergenic	DEPDC1;RPE65	-	-	-	-
NC_022295.1	74179001	74179500	3.24382e-11	1.84035e-07	-34.791	hypo	-	intergenic	GADD45A;LOC102180176	-	-	-	-
NC_022295.1	74391001	74391500	3.41262e-05	0.00716003	-33.6282	hypo	IL12RB2	intronic	IL12RB2	-	-	-	-
NC_022295.1	74722001	74722500	7.5725e-08	8.79435e-05	28.0797	hyper	SLC35D1	intronic	SLC35D1	-	-	-	-
NC_022295.1	75348501	75349000	1.32466e-07	0.000135721	26.0131	hyper	-	intergenic	SGIP1;PDE4B	-	-	-	-
NC_022295.1	75349001	75349500	2.011e-05	0.00505227	26.4348	hyper	-	intergenic	SGIP1;PDE4B	-	-	-	-
NC_022295.1	75376001	75376500	3.22169e-05	0.00690296	-25.9141	hypo	-	intergenic	SGIP1;PDE4B	-	-	-	-
NC_022295.1	75537501	75538000	4.47929e-07	0.000343328	29.1534	hyper	PDE4B	intronic	PDE4B	-	-	-	-
NC_022295.1	75661501	75662000	8.08586e-09	1.53896e-05	-41.8582	hypo	PDE4B	intronic	PDE4B	-	-	-	-
NC_022295.1	76369501	76370000	1.33034e-05	0.00380288	32.0254	hyper	DNAJC6	intronic	DNAJC6	-	-	-	-
NC_022295.1	76420001	76420500	3.35451e-13	3.84308e-09	-42.3957	hypo	DNAJC6	intronic	DNAJC6	-	-	-	-
NC_022295.1	77136001	77136500	1.97366e-05	0.00499208	-33.497	hypo	RAVER2	intronic	RAVER2	-	-	-	-
NC_022295.1	77774001	77774500	8.69859e-06	0.00283661	-29.2679	hypo	ROR1	intronic	ROR1	-	-	-	-
NC_022295.1	78255501	78256000	1.67363e-07	0.000162591	27.201	hyper	-	intergenic	ROR1;PGM1	-	-	-	-
NC_022295.1	78663501	78664000	5.0786e-05	0.00925593	-28.5494	hypo	-	intergenic	ALG6;ATG4C	-	-	-	-
NC_022295.1	78990501	78991000	2.68871e-16	7.24573e-12	34.9168	hyper	-	intergenic	ALG6;ATG4C	-	-	-	-
NC_022295.1	81010001	81010500	2.06425e-06	0.00104134	25.9954	hyper	NFIA	intronic	NFIA	-	-	-	-
NC_022295.1	82961001	82961500	1.97324e-07	0.000184016	-27.4871	hypo	FGGY	intronic	FGGY	-	-	-	-
NC_022295.1	83542001	83542500	5.96669e-06	0.00218161	-25.4109	hypo	-	intergenic	FGGY;JUN	-	-	-	-
NC_022295.1	83657501	83658000	1.55972e-06	0.00085483	34.2532	hyper	-	intergenic	FGGY;JUN	-	-	-	-
NC_022295.1	83815001	83815500	7.77411e-06	0.00262661	25.4622	hyper	-	intergenic	JUN;MYSM1	-	-	-	-
NC_022295.1	84201501	84202000	3.84189e-05	0.00774997	35.8214	hyper	-	intergenic	OMA1;DAB1	-	-	-	-
NC_022295.1	84374001	84374500	1.55917e-08	2.61495e-05	-40.3329	hypo	-	intergenic	OMA1;DAB1	-	-	-	-
NC_022295.1	84662501	84663000	1.60504e-05	0.00431992	-38.8839	hypo	-	intergenic	OMA1;DAB1	-	-	-	-
NC_022295.1	84873501	84874000	5.33007e-07	0.000389768	34.8246	hyper	DAB1	intronic	DAB1	-	-	-	-
NC_022295.1	85171001	85171500	4.42241e-06	0.00176769	-26.1448	hypo	DAB1	intronic	DAB1	-	-	-	-
NC_022295.1	85421501	85422000	5.01637e-05	0.00917779	30.179	hyper	DAB1	intronic	DAB1	-	-	-	-
NC_022295.1	85449001	85449500	4.83342e-06	0.00188113	35.8198	hyper	DAB1	intronic	DAB1	-	-	-	-
NC_022295.1	85899501	85900000	4.22906e-07	0.000328501	34.7153	hyper	C3H1orf168	intronic	C3H1orf168	-	-	-	-
NC_022295.1	86458001	86458500	1.32368e-08	2.28963e-05	-36.2897	hypo	-	intergenic	PPAP2B;USP24	-	-	-	-
NC_022295.1	86545501	86546000	3.54596e-07	0.000287794	-32.8125	hypo	-	intergenic	PPAP2B;USP24	-	-	-	-
NC_022295.1	87492001	87492500	3.41061e-06	0.00147838	-38.0743	hypo	-	intergenic	PPAP2B;USP24	-	-	-	-
NC_022295.1	87564501	87565000	1.39525e-06	0.000789505	-29.7824	hypo	-	intergenic	PPAP2B;USP24	-	-	-	-
NC_022295.1	88062001	88062500	1.13016e-07	0.000119703	30.4521	hyper	TTC4;PARS2	intronic	TTC4	-	-	-	-
NC_022295.1	88193501	88194000	2.62955e-08	3.92691e-05	53.1229	hyper	LOC102188187	intronic	LOC102188187	-	-	-	-
NC_022295.1	88252001	88252500	4.24364e-06	0.00171428	-25.9495	hypo	-	intergenic	LOC102188462;SSBP3	-	-	-	-
NC_022295.1	88977001	88977500	2.92111e-05	0.00644405	-25.2614	hypo	-	intergenic	NDC1;LOC106501959	-	-	-	-
NC_022295.1	89918001	89918500	9.80045e-18	3.6315e-13	37.0091	hyper	LOC102182655	intronic	LOC102182655	-	-	-	-
NC_022295.1	89996501	89997000	1.58053e-06	0.00086327	54.3255	hyper	ZYG11A	intronic	ZYG11A	-	-	-	-
NC_022295.1	91454501	91455000	3.55673e-08	4.97331e-05	-27.167	hypo	-	intergenic	EPS15;TTC39A	-	-	-	-
NC_022295.1	92549501	92550000	1.97365e-08	3.14126e-05	-25.2984	hypo	ELAVL4	intronic	ELAVL4	-	-	-	-
NC_022295.1	92621001	92621500	5.3131e-05	0.00953674	30.4638	hyper	-	intergenic	ELAVL4;LOC106501971	-	-	-	-
NC_022295.1	94528001	94528500	2.57751e-05	0.00593507	-26.4957	hypo	LOC102190926	intronic	LOC102190926	-	-	-	-
NC_022295.1	95519501	95520000	7.65318e-06	0.0026006	38.6608	hyper	-	intergenic	PDZK1IP1;LOC102174897	-	-	-	-
NC_022295.1	97626001	97626500	2.44459e-06	0.00117625	-30.5838	hypo	-	intergenic	PTCH2;BTBD19	-	-	-	-
NC_022295.1	98132501	98133000	4.10628e-06	0.00167406	27.0391	hyper	ERI3	intronic	ERI3	-	-	-	-
NC_022295.1	98498501	98499000	1.14003e-06	0.000687057	-25.9457	hypo	B4GALT2	intronic	B4GALT2	-	-	-	-
NC_022295.1	98515001	98515500	1.1569e-07	0.000121612	37.0348	hyper	DPH2	exonic	DPH2	-	-	-	-
NC_022295.1	98924501	98925000	2.47887e-07	0.000220752	-35.0649	hypo	-	upstream	PTPRF	promoter	NC_022295.1:98923742-98925942	PTPRF	rna4842
NC_022295.1	98953501	98954000	6.04291e-08	7.39075e-05	-35.3846	hypo	-	intergenic	PTPRF;HYI	-	-	-	-
NC_022295.1	98958001	98958500	5.64626e-05	0.00995244	-29.4372	hypo	-	intergenic	PTPRF;HYI	-	-	-	-
NC_022295.1	99087001	99087500	6.65322e-15	1.25222e-10	-28.9546	hypo	-	upstream	CDC20	promoter	NC_022295.1:99086404-99088604	CDC20	rna4849
NC_022295.1	99226001	99226500	1.37541e-06	0.000782387	-28.3333	hypo	CFAP57	intronic	CFAP57	-	-	-	-
NC_022295.1	99247501	99248000	4.75459e-06	0.00185959	-37.639	hypo	CFAP57	intronic	CFAP57	-	-	-	-
NC_022295.1	99803501	99804000	2.7233e-07	0.000237699	28.7174	hyper	CCDC30	exonic	CCDC30	-	-	-	-
NC_022295.1	99973001	99973500	4.17665e-07	0.000324962	-27.1429	hypo	RIMKLA	intronic	RIMKLA	-	-	-	-
NC_022295.1	100230001	100230500	2.66147e-08	3.96427e-05	-41.2967	hypo	-	upstream	GUCA2A	promoter	NC_022295.1:100228535-100230735	GUCA2A	rna4893
NC_022295.1	100661001	100661500	9.9175e-07	0.000618924	39.037	hyper	HIVEP3	intronic	HIVEP3	-	-	-	-
NC_022295.1	101055501	101056000	6.89266e-07	0.000471606	-38.1818	hypo	-	intergenic	FOXO6;SCMH1	-	-	-	-
NC_022295.1	101400501	101401000	5.33556e-08	6.69128e-05	-30.27	hypo	CTPS1	exonic	CTPS1	-	-	-	-
NC_022295.1	102190001	102190500	3.26864e-06	0.00143547	-36.2742	hypo	-	intergenic	RLF;PPT1	-	-	-	-
NC_022295.1	103447501	103448000	3.43371e-05	0.00719219	25.4636	hyper	-	intergenic	RRAGC;POU3F1	-	-	-	-
NC_022295.1	103521001	103521500	4.45949e-07	0.000342253	26.973	hyper	-	intergenic	RRAGC;POU3F1	-	-	-	-
NC_022295.1	104700001	104700500	5.76952e-06	0.0021332	-25.7724	hypo	-	intergenic	ZC3H12A;GRIK3	-	-	-	-
NC_022295.1	104940501	104941000	2.94773e-06	0.00133687	-26.274	hypo	-	intergenic	ZC3H12A;GRIK3	-	-	-	-
NC_022295.1	105134001	105134500	5.2761e-07	0.000386298	27.3568	hyper	GRIK3	intronic	GRIK3	-	-	-	-
NC_022295.1	106258001	106258500	9.12769e-08	0.000101292	26.8898	hyper	-	intergenic	CLSPN;C3H1orf216	-	-	-	-
NC_022295.1	106317001	106317500	4.93481e-06	0.00190489	29.9843	hyper	-	intergenic	C3H1orf216;PSMB2	-	-	-	-
NC_022295.1	106354501	106355000	1.75673e-15	3.89352e-11	36.7291	hyper	PSMB2	intronic	PSMB2	-	-	-	-
NC_022295.1	106974501	106975000	9.75922e-07	0.000612595	36.0472	hyper	-	intergenic	ZMYM6NB;DLGAP3	-	-	-	-
NC_022295.1	107303001	107303500	3.93209e-05	0.00785302	40.0753	hyper	-	intergenic	GJB5;C3H1orf94	-	-	-	-
NC_022295.1	107711001	107711500	2.57699e-06	0.00121909	-27.5695	hypo	-	intergenic	GJB5;C3H1orf94	-	-	-	-
NC_022295.1	108050501	108051000	1.3221e-08	2.28857e-05	33.5153	hyper	CSMD2	intronic	CSMD2	-	-	-	-
NC_022295.1	108371001	108371500	2.10817e-11	1.26891e-07	34.7118	hyper	CSMD2	intronic	CSMD2	-	-	-	-
NC_022295.1	110150501	110151000	2.78388e-06	0.00128718	-31.5231	hypo	-	intergenic	SPP2;ARL4C	-	-	-	-
NC_022295.1	110640001	110640500	3.32616e-05	0.00703783	-32.605	hypo	-	intergenic	ARL4C;SH3BP4	-	-	-	-
NC_022295.1	110664001	110664500	2.46989e-07	0.000220365	-26.4977	hypo	-	intergenic	ARL4C;SH3BP4	-	-	-	-
NC_022295.1	111182001	111182500	6.11279e-06	0.00221793	-27.1698	hypo	-	intergenic	SH3BP4;AGAP1	-	-	-	-
NC_022295.1	111260501	111261000	1.63571e-13	2.07436e-09	26.9293	hyper	-	intergenic	SH3BP4;AGAP1	-	-	-	-
NC_022295.1	111809001	111809500	3.91646e-06	0.00162176	25.3366	hyper	AGAP1	intronic	AGAP1	-	-	-	-
NC_022295.1	111915001	111915500	5.22226e-06	0.00198184	-28.6283	hypo	-	intergenic	AGAP1;GBX2	-	-	-	-
NC_022295.1	112154001	112154500	9.32317e-13	9.57133e-09	33.5029	hyper	IQCA1	intronic	IQCA1	-	-	-	-
NC_022295.1	112215501	112216000	2.07011e-06	0.00104274	-25.9294	hypo	IQCA1	intronic	IQCA1	-	-	-	-
NC_022295.1	112398001	112398500	3.4785e-16	9.16579e-12	32.0258	hyper	-	intergenic	ACKR3;COPS8	-	-	-	-
NC_022295.1	112528501	112529000	2.12283e-05	0.00523638	26.6741	hyper	-	intergenic	ACKR3;COPS8	-	-	-	-
NC_022295.1	112640001	112640500	9.07447e-07	0.000580366	31.3565	hyper	-	intergenic	ACKR3;COPS8	-	-	-	-
NC_022295.1	112641001	112641500	3.08242e-05	0.00667999	-28.9122	hypo	-	intergenic	ACKR3;COPS8	-	-	-	-
NC_022295.1	112654001	112654500	5.12234e-08	6.49601e-05	-25.3437	hypo	-	intergenic	ACKR3;COPS8	-	-	-	-
NC_022295.1	113198001	113198500	9.56549e-07	0.000603578	39.6373	hyper	-	intergenic	COL6A3;MLPH	-	-	-	-
NC_022295.1	114172001	114172500	1.332e-07	0.000136097	25.0028	hyper	-	intergenic	ASB1;TWIST2	-	-	-	-
NC_022295.1	114247501	114248000	1.48364e-06	0.000824759	-31.6	hypo	-	intergenic	ASB1;TWIST2	-	-	-	-
NC_022295.1	115690001	115690500	1.28266e-06	0.00074664	-28.5729	hypo	ANKMY1	intronic	ANKMY1	-	-	-	-
NC_022296.1	2420501	2421000	1.08979e-05	0.00331719	27.4383	hyper	-	intergenic	NONE;LOC106502007	-	-	-	-
NC_022296.1	5123501	5124000	5.62582e-11	2.86299e-07	42.4384	hyper	ABCA13	intronic	ABCA13	-	-	-	-
NC_022296.1	5475001	5475500	1.84452e-06	0.000961794	-29.4765	hypo	ABCA13	exonic	ABCA13	-	-	-	-
NC_022296.1	5477001	5477500	2.34769e-05	0.00557795	-27.2025	hypo	ABCA13	intronic	ABCA13	-	-	-	-
NC_022296.1	7109501	7110000	2.02984e-05	0.00508153	-29.1317	hypo	-	upstream	MTERF1	promoter	NC_022296.1:7109114-7111314;NC_022296.1:7109122-7111322	MTERF1	rna5269;rna5268
NC_022296.1	7579501	7580000	6.26144e-07	0.00043975	-28.5215	hypo	ANKIB1	exonic	ANKIB1	-	-	-	-
NC_022296.1	8002001	8002500	4.67942e-06	0.0018388	26.9738	hyper	CDK6	intronic	CDK6	-	-	-	-
NC_022296.1	8330001	8330500	3.83462e-05	0.00774056	25.0912	hyper	LOC102180452	intronic	LOC102180452	-	-	-	-
NC_022296.1	8395501	8396000	4.23033e-05	0.00822173	-31.3404	hypo	HEPACAM2	intronic	HEPACAM2	-	-	-	-
NC_022296.1	8620501	8621000	1.39562e-05	0.00393135	35.409	hyper	CALCR	exonic	CALCR	-	-	-	-
NC_022296.1	10514001	10514500	4.26226e-08	5.66903e-05	-33.8856	hypo	-	intergenic	PON2;ASB4	-	-	-	-
NC_022296.1	11506501	11507000	3.12525e-05	0.00674633	-25.1928	hypo	-	intergenic	LOC106502015;SHFM1	-	-	-	-
NC_022296.1	12436001	12436500	1.01109e-05	0.0031507	-25.7277	hypo	-	intergenic	SDHAF3;TAC1	-	-	-	-
NC_022296.1	14351501	14352000	8.00713e-07	0.000528347	-28.1435	hypo	NXPH1	intronic	NXPH1	-	-	-	-
NC_022296.1	14999501	15000000	6.16889e-07	0.000434882	-36.4018	hypo	-	intergenic	NXPH1;NDUFA4	-	-	-	-
NC_022296.1	16238001	16238500	3.15093e-07	0.000263577	30.7453	hyper	-	intergenic	NXPH1;NDUFA4	-	-	-	-
NC_022296.1	18110001	18110500	1.60992e-09	4.30913e-06	34.064	hyper	-	intergenic	THSD7A;TMEM106B	-	-	-	-
NC_022296.1	19151501	19152000	3.8656e-05	0.0077795	-35.2217	hypo	-	intergenic	ARL4A;ETV1	-	-	-	-
NC_022296.1	20213001	20213500	1.07543e-06	0.000656295	-44.8561	hypo	-	intergenic	ETV1;DGKB	-	-	-	-
NC_022296.1	21018001	21018500	2.14592e-06	0.00107273	-33.9311	hypo	DGKB	intronic	DGKB	-	-	-	-
NC_022296.1	21262001	21262500	5.7499e-07	0.000413543	-25.3198	hypo	-	intergenic	DGKB;AGMO	-	-	-	-
NC_022296.1	22799001	22799500	5.07177e-15	9.77856e-11	38.9827	hyper	ISPD	intronic	ISPD	-	-	-	-
NC_022296.1	22820001	22820500	5.59627e-09	1.15345e-05	-38.8032	hypo	-	intergenic	ISPD;SOSTDC1	-	-	-	-
NC_022296.1	23556001	23556500	3.04076e-06	0.00136471	36.3664	hyper	-	intergenic	AGR3;AHR	-	-	-	-
NC_022296.1	23778001	23778500	8.24817e-07	0.000539268	34.5112	hyper	-	intergenic	AHR;SNX13	-	-	-	-
NC_022296.1	23940501	23941000	8.34204e-06	0.0027507	34.1365	hyper	-	intergenic	AHR;SNX13	-	-	-	-
NC_022296.1	26604001	26604500	4.31147e-05	0.00832485	26.9415	hyper	-	intergenic	TMEM196;MACC1	-	-	-	-
NC_022296.1	27116501	27117000	5.21412e-08	6.57724e-05	35.1307	hyper	-	intergenic	ITGB8;ABCB5	-	-	-	-
NC_022296.1	29186501	29187000	2.64122e-05	0.00603372	28.7387	hyper	-	intergenic	RAPGEF5;IL6	-	-	-	-
NC_022296.1	29564501	29565000	5.22504e-11	2.71735e-07	-43.8596	hypo	KLHL7	intronic	KLHL7	promoter	NC_022296.1:29563905-29566105	KLHL7	rna5447
NC_022296.1	29623001	29623500	8.93616e-14	1.22497e-09	-40.1003	hypo	NUPL2	intronic	NUPL2	-	-	-	-
NC_022296.1	30593001	30593500	5.87977e-06	0.00216082	33.1832	hyper	ABCB4	intronic	ABCB4	-	-	-	-
NC_022296.1	31012001	31012500	6.44626e-06	0.00230792	31.7431	hyper	KIAA1324L	intronic	KIAA1324L	-	-	-	-
NC_022296.1	33063001	33063500	2.6881e-05	0.0061026	-25.453	hypo	SEMA3D	intronic	SEMA3D	-	-	-	-
NC_022296.1	33708501	33709000	2.55852e-06	0.0012135	30.2119	hyper	SEMA3A	intronic	SEMA3A	-	-	-	-
NC_022296.1	34740001	34740500	8.10789e-07	0.000533068	-28.567	hypo	SEMA3E	intronic	SEMA3E	-	-	-	-
NC_022296.1	35029001	35029500	5.40598e-10	1.79303e-06	-29.5082	hypo	-	upstream	PCLO	promoter	NC_022296.1:35028056-35030256	PCLO	rna5486
NC_022296.1	35158001	35158500	2.70967e-06	0.0012647	-25.9846	hypo	PCLO	intronic	PCLO	-	-	-	-
NC_022296.1	35431501	35432000	2.52938e-09	6.19028e-06	31.1475	hyper	-	intergenic	PCLO;CACNA2D1	-	-	-	-
NC_022296.1	35976001	35976500	4.29858e-05	0.0083074	33.7165	hyper	CACNA2D1	intronic	CACNA2D1	-	-	-	-
NC_022296.1	38056501	38057000	1.72532e-05	0.00453812	-25.4972	hypo	CD36	intronic	CD36	-	-	-	-
NC_022296.1	38454001	38454500	1.70021e-08	2.79808e-05	-27.076	hypo	-	intergenic	GNAT3;GNAI1	-	-	-	-
NC_022296.1	38478001	38478500	9.59722e-06	0.00304355	36.5672	hyper	-	intergenic	GNAT3;GNAI1	-	-	-	-
NC_022296.1	39280001	39280500	2.0465e-11	1.23807e-07	-43.8202	hypo	-	intergenic	GNAI1;MAGI2	-	-	-	-
NC_022296.1	39469501	39470000	1.59157e-05	0.00429787	32.693	hyper	MAGI2	intronic	MAGI2	-	-	-	-
NC_022296.1	39851501	39852000	1.60321e-05	0.00431848	29.6073	hyper	MAGI2	intronic	MAGI2	-	-	-	-
NC_022296.1	41858001	41858500	5.73704e-09	1.17795e-05	27.6779	hyper	FBXL13;LRRC17	exonic	LRRC17	-	-	-	-
NC_022296.1	42532001	42532500	6.12046e-06	0.00221969	37.6208	hyper	RELN	intronic	RELN	-	-	-	-
NC_022296.1	43017501	43018000	8.10294e-06	0.00269926	-31.2795	hypo	-	intergenic	ORC5;LHFPL3	-	-	-	-
NC_022296.1	43029501	43030000	1.2896e-05	0.00372323	-25.9384	hypo	-	intergenic	ORC5;LHFPL3	-	-	-	-
NC_022296.1	43110001	43110500	1.94459e-07	0.000181988	-25.8616	hypo	LHFPL3	intronic	LHFPL3	-	-	-	-
NC_022296.1	44108001	44108500	3.32492e-05	0.00703783	27.3734	hyper	-	intergenic	SRPK2;PUS7	-	-	-	-
NC_022296.1	44151001	44151500	2.15528e-05	0.00528238	-32.8142	hypo	-	intergenic	SRPK2;PUS7	-	-	-	-
NC_022296.1	44469501	44470000	3.9462e-14	5.96073e-10	52.9665	hyper	LOC106501721	intronic	LOC106501721	-	-	-	-
NC_022296.1	46728001	46728500	3.80191e-08	5.24784e-05	28.5642	hyper	LAMB4	intronic	LAMB4	-	-	-	-
NC_022296.1	47813001	47813500	7.84711e-08	9.05121e-05	44.5887	hyper	-	intergenic	LOC102175459;CTTNBP2	-	-	-	-
NC_022296.1	47952001	47952500	5.22101e-06	0.00198184	32.8571	hyper	-	intergenic	LOC102175459;CTTNBP2	-	-	-	-
NC_022296.1	49075001	49075500	1.67673e-05	0.0044513	-28.1384	hypo	-	intergenic	CAPZA2;MET	-	-	-	-
NC_022296.1	50216501	50217000	1.63519e-10	6.91235e-07	42.1569	hyper	-	intergenic	TFEC;MDFIC	-	-	-	-
NC_022296.1	52693001	52693500	1.10246e-06	0.000669345	32.7957	hyper	-	intergenic	PPP1R3A;GPR85	-	-	-	-
NC_022296.1	56661001	56661500	6.76827e-06	0.00239662	-30.1952	hypo	-	intergenic	IMMP2L;DNAJB9	-	-	-	-
NC_022296.1	57921001	57921500	5.07284e-05	0.00924899	-27.7736	hypo	ELMO1	intronic	ELMO1	-	-	-	-
NC_022296.1	57969001	57969500	1.60235e-08	2.66663e-05	-42.718	hypo	ELMO1	intronic	ELMO1	-	-	-	-
NC_022296.1	58147501	58148000	1.63196e-06	0.000882331	-28.0895	hypo	AOAH	intronic	AOAH	-	-	-	-
NC_022296.1	58304501	58305000	4.04656e-07	0.000316917	31.4834	hyper	AOAH	intronic	AOAH	-	-	-	-
NC_022296.1	60431501	60432000	8.14255e-07	0.000534753	26.2961	hyper	BMPER	intronic	BMPER	-	-	-	-
NC_022296.1	60619001	60619500	7.42684e-08	8.68473e-05	-26.0607	hypo	-	intergenic	BMPER;BBS9	-	-	-	-
NC_022296.1	61363001	61363500	4.55321e-18	1.89436e-13	-39.4166	hypo	FKBP9	intronic	FKBP9	-	-	-	-
NC_022296.1	61630001	61630500	1.58145e-05	0.00427638	-38.1759	hypo	LOC102180185	intergenic	LSM5;PDE1C	-	-	-	-
NC_022296.1	61687001	61687500	8.09807e-08	9.26409e-05	53.4874	hyper	PDE1C	intronic	PDE1C	-	-	-	-
NC_022296.1	62000001	62000500	3.82562e-06	0.00159751	31.7285	hyper	PDE1C	intronic	PDE1C	-	-	-	-
NC_022296.1	62251001	62251500	1.32972e-07	0.000136047	36.1538	hyper	PPP1R17	UTR3	PPP1R17	-	-	-	-
NC_022296.1	63322501	63323000	1.84518e-05	0.00476486	31.4726	hyper	NOD1	intronic	NOD1	-	-	-	-
NC_022296.1	64123001	64123500	2.64033e-05	0.00603229	-38.4404	hypo	-	intergenic	PRR15;CHN2	-	-	-	-
NC_022296.1	64567501	64568000	1.97502e-06	0.00100899	29.5636	hyper	CPVL	intronic	CPVL	-	-	-	-
NC_022296.1	65038001	65038500	3.14244e-06	0.00139592	37.5151	hyper	CREB5	intronic	CREB5	-	-	-	-
NC_022296.1	65435001	65435500	7.39344e-06	0.00254218	-31.2083	hypo	-	intergenic	CREB5;JAZF1	-	-	-	-
NC_022296.1	67715001	67715500	2.93875e-07	0.000250961	-29.2336	hypo	-	intergenic	NFE2L3;NPVF	-	-	-	-
NC_022296.1	67800501	67801000	3.70709e-07	0.000296803	-25.6691	hypo	-	intergenic	NFE2L3;NPVF	-	-	-	-
NC_022296.1	69938501	69939000	1.0374e-05	0.00321465	-34.0179	hypo	-	intergenic	STEAP4;ZNF804B	-	-	-	-
NC_022296.1	72828001	72828500	1.50894e-05	0.00414699	-29.4048	hypo	-	intergenic	TNS3;IGFBP3	-	-	-	-
NC_022296.1	73602001	73602500	2.51817e-06	0.00120012	-28.7016	hypo	-	intergenic	TNS3;IGFBP3	-	-	-	-
NC_022296.1	73858501	73859000	7.54295e-08	8.77723e-05	29.0441	hyper	-	intergenic	ADCY1;RAMP3	-	-	-	-
NC_022296.1	73976501	73977000	1.07751e-08	1.94468e-05	-27.0726	hypo	-	intergenic	ADCY1;RAMP3	-	-	-	-
NC_022296.1	74228001	74228500	1.05982e-10	4.80566e-07	29.2103	hyper	-	intergenic	PURB;LOC106502044	-	-	-	-
NC_022296.1	74943501	74944000	2.53243e-10	9.86146e-07	-37.6793	hypo	LOC102187025	intronic	LOC102187025	-	-	-	-
NC_022296.1	75527501	75528000	2.10435e-05	0.00520543	-27.8431	hypo	HECW1	intronic	HECW1	-	-	-	-
NC_022296.1	75577501	75578000	5.71506e-07	0.000412327	-42.8981	hypo	LOC106502047	intergenic	HECW1;MRPL32	-	-	-	-
NC_022296.1	75683001	75683500	2.37892e-06	0.00115512	-26.1159	hypo	-	upstream	C4H7orf25	promoter	NC_022296.1:75681608-75683808	C4H7orf25	rna5877
NC_022296.1	76214501	76215000	5.10742e-05	0.00929057	-31.1175	hypo	-	intergenic	C4H7orf25;GLI3	-	-	-	-
NC_022296.1	76328001	76328500	8.9074e-08	9.95934e-05	38.1119	hyper	GLI3	intronic	GLI3	-	-	-	-
NC_022296.1	76370501	76371000	4.87672e-09	1.03259e-05	43.2804	hyper	GLI3	intronic	GLI3	-	-	-	-
NC_022296.1	82957501	82958000	1.21618e-18	6.26991e-14	-34.8263	hypo	ING3	exonic	ING3	-	-	-	-
NC_022296.1	85690001	85690500	1.17706e-08	2.09563e-05	-35.5686	hypo	LOC100860748	intronic	LOC100860748	-	-	-	-
NC_022296.1	86453501	86454000	2.84797e-07	0.000246134	40.1961	hyper	-	intergenic	TMEM229A;GPR37	-	-	-	-
NC_022296.1	88857001	88857500	6.79596e-07	0.000467145	-30.7466	hypo	GRM8	intronic	GRM8	-	-	-	-
NC_022296.1	90373501	90374000	6.51343e-12	4.84217e-08	28.9573	hyper	KCP	intronic	KCP	-	-	-	-
NC_022296.1	91558001	91558500	6.93624e-12	5.03034e-08	42.5609	hyper	LOC102182474	intronic	LOC102182474	-	-	-	-
NC_022296.1	92239001	92239500	1.40196e-06	0.0007916	-30.5633	hypo	-	intergenic	KLF14;MKLN1	-	-	-	-
NC_022296.1	93127501	93128000	9.84623e-07	0.0006161	-26.3049	hypo	-	intergenic	PODXL;PLXNA4	-	-	-	-
NC_022296.1	93884001	93884500	5.06569e-06	0.00194012	34.288	hyper	CHCHD3	intronic	CHCHD3	-	-	-	-
NC_022296.1	94312501	94313000	1.12859e-08	2.023e-05	38.09	hyper	EXOC4	intronic	EXOC4	-	-	-	-
NC_022296.1	94678001	94678500	9.16022e-06	0.00294873	-28.5556	hypo	EXOC4	intronic	EXOC4	-	-	-	-
NC_022296.1	95372501	95373000	1.17509e-07	0.000123197	-32.7485	hypo	-	intergenic	SLC35B4;AKR1B1	-	-	-	-
NC_022296.1	96000001	96000500	4.02236e-07	0.000315338	-29.3875	hypo	CALD1	intronic	CALD1	-	-	-	-
NC_022296.1	97208501	97209000	5.77395e-07	0.00041475	-30.8424	hypo	-	intergenic	MTPN;CHRM2	-	-	-	-
NC_022296.1	98531501	98532000	5.65365e-07	0.000408393	-37.5428	hypo	-	intergenic	DGKI;CREB3L2	-	-	-	-
NC_022296.1	100451001	100451500	3.0611e-11	1.75771e-07	-34.7616	hypo	TBXAS1	intronic	TBXAS1	-	-	-	-
NC_022296.1	101733001	101733500	3.07555e-05	0.00666992	-27.9563	hypo	TMEM178B	intronic	TMEM178B	-	-	-	-
NC_022296.1	102029501	102030000	1.54877e-05	0.00422074	25.464	hyper	-	intergenic	KIAA1147;WEE2	-	-	-	-
NC_022296.1	103244501	103245000	6.0741e-07	0.000430117	27.6771	hyper	-	intergenic	EPHA1;LOC102185432	-	-	-	-
NC_022296.1	103257501	103258000	7.12483e-06	0.00248221	25.1515	hyper	-	intergenic	EPHA1;LOC102185432	-	-	-	-
NC_022296.1	103361001	103361500	4.06478e-06	0.00166285	-31.6993	hypo	-	intergenic	LOC102186275;LOC102184120	-	-	-	-
NC_022296.1	103723001	103723500	7.78318e-06	0.00262855	-29.1228	hypo	-	intergenic	LOC102186659;LOC102187648	-	-	-	-
NC_022296.1	103731001	103731500	1.51511e-06	0.000838128	-36.7731	hypo	-	intergenic	LOC102187648;LOC102186931	-	-	-	-
NC_022296.1	103909501	103910000	3.53601e-05	0.00733968	-33.664	hypo	-	downstream	LOC102188562	-	-	-	-
NC_022296.1	106181501	106182000	7.41178e-07	0.000499345	-30.7914	hypo	-	intergenic	TPK1;CNTNAP2	-	-	-	-
NC_022296.1	106371001	106371500	1.19268e-07	0.000124546	27.4035	hyper	-	intergenic	TPK1;CNTNAP2	-	-	-	-
NC_022296.1	106592501	106593000	1.62961e-05	0.00436135	-27.6227	hypo	CNTNAP2	intronic	CNTNAP2	-	-	-	-
NC_022296.1	106944001	106944500	3.85374e-07	0.000305553	-30.9421	hypo	CNTNAP2	intronic	CNTNAP2	-	-	-	-
NC_022296.1	107464501	107465000	2.92671e-10	1.09539e-06	46.5909	hyper	CNTNAP2	intronic	CNTNAP2	-	-	-	-
NC_022296.1	107712001	107712500	1.15344e-05	0.00345419	41.8881	hyper	CNTNAP2	intronic	CNTNAP2	-	-	-	-
NC_022296.1	108058501	108059000	3.71149e-06	0.00156615	25.0855	hyper	CNTNAP2	intronic	CNTNAP2	-	-	-	-
NC_022296.1	108256501	108257000	2.50131e-08	3.78546e-05	-39.0523	hypo	-	intergenic	CNTNAP2;CUL1	-	-	-	-
NC_022296.1	108863001	108863500	1.15606e-05	0.00345768	-28.5833	hypo	-	upstream	ZNF746	promoter	NC_022296.1:108862173-108864373	ZNF746	rna6260
NC_022296.1	110076001	110076500	1.23997e-08	2.17177e-05	-27.6378	hypo	-	intergenic	RHEB;PRKAG2	-	-	-	-
NC_022296.1	111394001	111394500	2.37043e-05	0.00561414	28.488	hyper	-	intergenic	ACTR3B;DPP6	-	-	-	-
NC_022296.1	111438501	111439000	1.271e-10	5.60252e-07	-26.9633	hypo	-	intergenic	ACTR3B;DPP6	-	-	-	-
NC_022296.1	111530001	111530500	6.34433e-06	0.00228135	-25.6236	hypo	-	intergenic	ACTR3B;DPP6	-	-	-	-
NC_022296.1	112163501	112164000	3.5985e-07	0.000290364	-32.4668	hypo	-	intergenic	ACTR3B;DPP6	-	-	-	-
NC_022296.1	112335001	112335500	8.31237e-06	0.00274359	-30.8541	hypo	-	intergenic	ACTR3B;DPP6	-	-	-	-
NC_022296.1	113107001	113107500	1.17921e-08	2.09788e-05	28.1839	hyper	-	intergenic	HTR5A;INSIG1	-	-	-	-
NC_022296.1	113229001	113229500	2.93752e-08	4.2746e-05	-47	hypo	-	intergenic	EN2;CNPY1	-	-	-	-
NC_022296.1	114237501	114238000	2.36527e-08	3.62352e-05	-26.7499	hypo	LOC102169645;LMBR1	exonic	LMBR1	-	-	-	-
NC_022296.1	114471501	114472000	8.2284e-10	2.49215e-06	-31.9277	hypo	-	intergenic	NOM1;UBE3C	-	-	-	-
NC_022296.1	115104501	115105000	1.1896e-07	0.000124388	36.1526	hyper	PTPRN2	intronic	PTPRN2	-	-	-	-
NC_022296.1	115348501	115349000	1.75371e-10	7.30915e-07	-30.9514	hypo	-	intergenic	PTPRN2;NCAPG2	-	-	-	-
NC_022296.1	115846501	115847000	1.7557e-05	0.00460118	25.515	hyper	LOC102171843	intergenic	VIPR2;NONE	-	-	-	-
NC_022297.1	260001	260500	5.54583e-08	6.88579e-05	-37.8788	hypo	-	intergenic	NONE;TSPAN8	-	-	-	-
NC_022297.1	2204001	2204500	5.06542e-07	0.000375832	-41.3503	hypo	-	intergenic	TRHDE;LOC102176666	-	-	-	-
NC_022297.1	2307501	2308000	4.49811e-09	9.66232e-06	39.4743	hyper	-	intergenic	TRHDE;LOC102176666	-	-	-	-
NC_022297.1	2315501	2316000	7.54789e-06	0.00258083	-33.0197	hypo	-	intergenic	TRHDE;LOC102176666	-	-	-	-
NC_022297.1	2810001	2810500	7.08419e-10	2.21637e-06	-41.8611	hypo	-	intergenic	LOC102176666;ATXN7L3B	-	-	-	-
NC_022297.1	4017001	4017500	1.58817e-07	0.000156474	-27.4223	hypo	-	intergenic	ATXN7L3B;KCNC2	-	-	-	-
NC_022297.1	4166501	4167000	1.90595e-07	0.000179562	32.3499	hyper	-	intergenic	ATXN7L3B;KCNC2	-	-	-	-
NC_022297.1	4751501	4752000	1.35699e-07	0.000138056	35.9064	hyper	GLIPR1	intronic	GLIPR1	-	-	-	-
NC_022297.1	6098501	6099000	1.32645e-12	1.2892e-08	27.9231	hyper	-	intergenic	E2F7;LOC102182100	-	-	-	-
NC_022297.1	6332001	6332500	1.14973e-07	0.000121073	-46.3415	hypo	-	intergenic	LOC102182100;NAV3	-	-	-	-
NC_022297.1	6436501	6437000	4.2714e-08	5.67801e-05	-32.5843	hypo	-	intergenic	LOC102182100;NAV3	-	-	-	-
NC_022297.1	7585001	7585500	5.02107e-06	0.00192801	-26.6096	hypo	-	intergenic	NAV3;SYT1	-	-	-	-
NC_022297.1	8428001	8428500	1.43795e-05	0.00400903	-33.0189	hypo	SYT1	intronic	SYT1	-	-	-	-
NC_022297.1	8862501	8863000	6.99286e-09	1.37736e-05	28.6074	hyper	-	intergenic	PAWR;PPP1R12A	-	-	-	-
NC_022297.1	9662001	9662500	2.37179e-06	0.0011526	-31.0252	hypo	LOC102172692	intronic	LOC102172692	-	-	-	-
NC_022297.1	9930501	9931000	3.05047e-10	1.12694e-06	-48.9058	hypo	-	intergenic	LIN7A;ACSS3	-	-	-	-
NC_022297.1	10458501	10459000	4.58545e-06	0.00181269	36.3721	hyper	PPFIA2	intronic	PPFIA2	-	-	-	-
NC_022297.1	12207501	12208000	9.05677e-07	0.000579703	-25.3189	hypo	-	intergenic	TMTC2;LOC102173816	-	-	-	-
NC_022297.1	12498501	12499000	4.32489e-06	0.00173749	-27.1539	hypo	-	intergenic	TMTC2;LOC102173816	-	-	-	-
NC_022297.1	14125501	14126000	1.44554e-06	0.000808506	-34.6597	hypo	TSPAN19	intronic	TSPAN19	-	-	-	-
NC_022297.1	16213001	16213500	1.04969e-08	1.90899e-05	-28.8136	hypo	-	intergenic	MGAT4C;C5H12orf50	-	-	-	-
NC_022297.1	17012501	17013000	3.06439e-07	0.000258802	-32.1913	hypo	-	intergenic	MGAT4C;C5H12orf50	-	-	-	-
NC_022297.1	17619001	17619500	3.21647e-06	0.00141939	26.4773	hyper	KITLG	intronic	KITLG	-	-	-	-
NC_022297.1	18413501	18414000	2.73258e-07	0.000238245	-25.0578	hypo	-	intergenic	KITLG;DUSP6	-	-	-	-
NC_022297.1	19031501	19032000	1.42759e-06	0.000801304	26.8266	hyper	-	intergenic	ATP2B1;CCER1	-	-	-	-
NC_022297.1	19428501	19429000	1.78263e-05	0.00465222	30.0442	hyper	-	intergenic	ATP2B1;CCER1	-	-	-	-
NC_022297.1	20107001	20107500	1.63987e-06	0.000885108	-29.1352	hypo	-	intergenic	ATP2B1;CCER1	-	-	-	-
NC_022297.1	20219501	20220000	3.78469e-06	0.00158687	33.612	hyper	EPYC	intronic	EPYC	-	-	-	-
NC_022297.1	21930001	21930500	1.65776e-05	0.00441179	25.1359	hyper	PLEKHG7	intronic	PLEKHG7	-	-	-	-
NC_022297.1	22101501	22102000	3.36273e-07	0.000276994	-43.0682	hypo	-	intergenic	EEA1;NUDT4	-	-	-	-
NC_022297.1	22125001	22125500	2.82173e-06	0.00129911	-26.7045	hypo	-	intergenic	EEA1;NUDT4	-	-	-	-
NC_022297.1	22498501	22499000	9.01525e-20	6.35422e-15	-35.9831	hypo	-	upstream	NUDT4	promoter	NC_022297.1:22497607-22499807	NUDT4	rna6513
NC_022297.1	22855001	22855500	2.04268e-05	0.00510667	-38.3721	hypo	CRADD	intronic	CRADD	-	-	-	-
NC_022297.1	22971001	22971500	2.77654e-08	4.09231e-05	33.1837	hyper	-	intergenic	CRADD;PLXNC1	-	-	-	-
NC_022297.1	23062001	23062500	4.88323e-05	0.009024	-25.3548	hypo	-	intergenic	CRADD;PLXNC1	-	-	-	-
NC_022297.1	23062501	23063000	4.35774e-06	0.00174862	-25.2686	hypo	-	intergenic	CRADD;PLXNC1	-	-	-	-
NC_022297.1	24160001	24160500	5.60246e-06	0.00208705	-25.8053	hypo	FGD6	intronic	FGD6	-	-	-	-
NC_022297.1	25104501	25105000	1.17361e-05	0.00349559	-28.092	hypo	-	intergenic	CBX5;SMUG1	-	-	-	-
NC_022297.1	25552501	25553000	1.26853e-09	3.56857e-06	25.4848	hyper	-	intergenic	LOC102178515;CALCOCO1	-	-	-	-
NC_022297.1	25980501	25981000	4.1013e-05	0.00806617	26.8503	hyper	C5H12orf10	intronic	C5H12orf10	-	-	-	-
NC_022297.1	27188001	27188500	2.61629e-05	0.00599526	-35.8586	hypo	-	intergenic	SCN8A;SLC4A8	-	-	-	-
NC_022297.1	27993001	27993500	1.99204e-05	0.0050235	-35.6271	hypo	-	intergenic	LOC102168424;TMPRSS12	-	-	-	-
NC_022297.1	28045501	28046000	3.42474e-09	7.8244e-06	-25.7262	hypo	-	intergenic	TMPRSS12;ATF1	-	-	-	-
NC_022297.1	28393501	28394000	1.30359e-05	0.00374948	27.8571	hyper	LARP4	intronic	LARP4	-	-	-	-
NC_022297.1	28838501	28839000	2.50254e-07	0.000222475	29.7745	hyper	-	intergenic	RACGAP1;AQP6	-	-	-	-
NC_022297.1	29252001	29252500	1.84214e-15	4.00791e-11	-30.4261	hypo	SPATS2	exonic	SPATS2	-	-	-	-
NC_022297.1	29818501	29819000	2.38218e-06	0.00115575	-31.7471	hypo	CCDC65	intronic	CCDC65	-	-	-	-
NC_022297.1	29840001	29840500	2.46033e-10	9.66e-07	27.6327	hyper	-	intergenic	CCDC65;RND1	-	-	-	-
NC_022297.1	29918501	29919000	9.70613e-09	1.78711e-05	27.9562	hyper	-	upstream	ADCY6	promoter	NC_022297.1:29917629-29919829	ADCY6	rna6797
NC_022297.1	30184001	30184500	8.74338e-09	1.64301e-05	-26.4269	hypo	-	intergenic	LOC102170671;LOC102170948	-	-	-	-
NC_022297.1	30367501	30368000	1.04356e-10	4.76836e-07	40.9513	hyper	-	intergenic	LOC102172603;LOC102173162	-	-	-	-
NC_022297.1	31144501	31145000	3.94862e-11	2.15266e-07	-25.5148	hypo	VDR	intronic	VDR	-	-	-	-
NC_022297.1	32253501	32254000	7.59418e-07	0.000508168	25.7732	hyper	SLC38A4	exonic	SLC38A4	-	-	-	-
NC_022297.1	32702501	32703000	1.85806e-06	0.000966517	25.4065	hyper	SLC38A1	splicing	SLC38A1	-	-	-	-
NC_022297.1	32861001	32861500	6.04528e-11	3.01817e-07	-36.1782	hypo	-	intergenic	SLC38A1;SCAF11	-	-	-	-
NC_022297.1	35277501	35278000	1.47645e-05	0.0040873	-31.6541	hypo	TMEM117	intronic	TMEM117	-	-	-	-
NC_022297.1	36955501	36956000	6.42464e-10	2.05891e-06	50.8772	hyper	PPHLN1	intronic	PPHLN1	-	-	-	-
NC_022297.1	38567501	38568000	4.34501e-05	0.00837012	30.427	hyper	CNTN1	intronic	CNTN1	-	-	-	-
NC_022297.1	38784001	38784500	2.73698e-05	0.00616987	-25.6093	hypo	CNTN1	intronic	CNTN1	-	-	-	-
NC_022297.1	39993501	39994000	2.06079e-05	0.00513517	-26.1424	hypo	SLC2A13	intronic	SLC2A13	-	-	-	-
NC_022297.1	40719001	40719500	2.26136e-09	5.63317e-06	-26.0125	hypo	-	intergenic	KIF21A;CPNE8	-	-	-	-
NC_022297.1	41347501	41348000	1.99952e-07	0.000185965	-25.0547	hypo	PTPRR	intronic	PTPRR	-	-	-	-
NC_022297.1	41947001	41947500	1.60409e-09	4.30813e-06	-26.4338	hypo	-	intergenic	CNOT2;MYRFL	-	-	-	-
NC_022297.1	44085001	44085500	2.41578e-05	0.00567965	30.8134	hyper	-	intergenic	IL26;IFNG	-	-	-	-
NC_022297.1	45468001	45468500	9.76495e-06	0.00307326	39.6104	hyper	-	intergenic	CAND1;GRIP1	-	-	-	-
NC_022297.1	46031501	46032000	2.15904e-07	0.000197994	28.0775	hyper	-	intergenic	HELB;IRAK3	-	-	-	-
NC_022297.1	46818001	46818500	1.3631e-05	0.0038694	-25.7767	hypo	-	intergenic	LOC102187299;MSRB3	-	-	-	-
NC_022297.1	47325001	47325500	1.54511e-08	2.60057e-05	27.1956	hyper	-	intergenic	WIF1;TBC1D30	-	-	-	-
NC_022297.1	47435001	47435500	1.49897e-05	0.00413107	27.1449	hyper	-	intergenic	WIF1;TBC1D30	-	-	-	-
NC_022297.1	47546001	47546500	3.19194e-05	0.00685282	-28.2324	hypo	GNS	intronic	GNS	-	-	-	-
NC_022297.1	48899001	48899500	1.06121e-07	0.000113875	-28.2293	hypo	-	intergenic	AVPR1A;PPM1H	-	-	-	-
NC_022297.1	49398001	49398500	4.63627e-07	0.000352286	-30.1902	hypo	-	intergenic	PPM1H;MON2	-	-	-	-
NC_022297.1	50766501	50767000	2.06494e-05	0.00514085	-32.5416	hypo	-	intergenic	FAM19A2;LOC106502104	-	-	-	-
NC_022297.1	50919001	50919500	7.61914e-09	1.4762e-05	-31.8724	hypo	-	intergenic	FAM19A2;LOC106502104	-	-	-	-
NC_022297.1	50977001	50977500	5.15698e-05	0.00934993	27.7778	hyper	-	intergenic	FAM19A2;LOC106502104	-	-	-	-
NC_022297.1	51630501	51631000	2.98409e-06	0.00134843	-42.6471	hypo	-	intergenic	LOC106502104;SLC16A7	-	-	-	-
NC_022297.1	54011001	54011500	7.52967e-09	1.46435e-05	-25.3861	hypo	-	intergenic	XRCC6BP1;CTDSP2	-	-	-	-
NC_022297.1	54728001	54728500	2.61998e-07	0.000230804	27.5963	hyper	LRP1	intronic	LRP1	-	-	-	-
NC_022297.1	54753001	54753500	3.90647e-05	0.00782709	33.4375	hyper	-	intergenic	LRP1;STAT6	-	-	-	-
NC_022297.1	55122001	55122500	1.99908e-05	0.00503547	30.1923	hyper	-	intergenic	LOC102190941;LOC102185066	-	-	-	-
NC_022297.1	56597501	56598000	3.03804e-06	0.00136374	-28.8083	hypo	-	intergenic	LOC102175099;LOC102183769	-	-	-	-
NC_022297.1	57274001	57274500	2.41196e-07	0.000215928	32.7913	hyper	LOC102179172	intergenic	LOC102181570;LOC102179741	-	-	-	-
NC_022297.1	58242001	58242500	4.94203e-05	0.00908383	29.1667	hyper	-	intergenic	LTA4H;ELK3	-	-	-	-
NC_022297.1	58586001	58586500	2.11912e-05	0.00522941	-31.7223	hypo	-	intergenic	CDK17;CFAP54	-	-	-	-
NC_022297.1	59732501	59733000	2.51813e-08	3.80122e-05	-28.4615	hypo	-	intergenic	NEDD1;TMPO	-	-	-	-
NC_022297.1	60348001	60348500	1.35106e-05	0.00384543	-25.0271	hypo	-	intergenic	NEDD1;TMPO	-	-	-	-
NC_022297.1	60556001	60556500	4.25985e-13	4.81056e-09	25.3182	hyper	-	intergenic	NEDD1;TMPO	-	-	-	-
NC_022297.1	60615001	60615500	1.81499e-06	0.00095121	38.6621	hyper	-	intergenic	TMPO;SLC25A3	-	-	-	-
NC_022297.1	60812501	60813000	9.24087e-12	6.46448e-08	54.7826	hyper	ANKS1B	intronic	ANKS1B	-	-	-	-
NC_022297.1	62033001	62033500	3.60002e-14	5.50799e-10	-41.1637	hypo	-	intergenic	ACTR6;DEPDC4	-	-	-	-
NC_022297.1	62118501	62119000	4.64244e-09	9.90061e-06	26.9761	hyper	-	intergenic	SCYL2;SLC17A8	-	-	-	-
NC_022297.1	63948001	63948500	1.14646e-05	0.00343892	-30.171	hypo	-	intergenic	PMCH;IGF1	-	-	-	-
NC_022297.1	64074501	64075000	3.80265e-08	5.24784e-05	-25.5258	hypo	IGF1	intronic	IGF1	-	-	-	-
NC_022297.1	64114501	64115000	1.7799e-10	7.40301e-07	-31.9275	hypo	IGF1	intronic	IGF1	-	-	-	-
NC_022297.1	65258501	65259000	2.7127e-06	0.00126537	28.6832	hyper	STAB2	exonic	STAB2	-	-	-	-
NC_022297.1	66610501	66611000	1.81467e-05	0.00471046	-25.2898	hypo	APPL2	exonic	APPL2	-	-	-	-
NC_022297.1	68244001	68244500	2.29469e-08	3.53824e-05	-26.1087	hypo	-	intergenic	CRY1;LOC106502123	-	-	-	-
NC_022297.1	68568001	68568500	1.20625e-09	3.43822e-06	-45.7512	hypo	-	intergenic	LOC106502123;LOC102168239	-	-	-	-
NC_022297.1	68629501	68630000	7.72101e-08	8.92748e-05	-29.2263	hypo	-	intergenic	LOC106502123;LOC102168239	-	-	-	-
NC_022297.1	69791501	69792000	2.35998e-07	0.000212801	-33.7912	hypo	LARGE	intronic	LARGE	-	-	-	-
NC_022297.1	69817001	69817500	7.84591e-06	0.00264184	-28.6662	hypo	LARGE	intronic	LARGE	-	-	-	-
NC_022297.1	71212501	71213000	3.08301e-05	0.00668066	-34.6853	hypo	-	intergenic	LARGE;ISX	-	-	-	-
NC_022297.1	71681501	71682000	7.51305e-06	0.00257212	-29.275	hypo	MB	intronic	MB	-	-	-	-
NC_022297.1	72927001	72927500	1.26172e-05	0.00367271	40.8602	hyper	-	intergenic	CSF2RB;TEX33	-	-	-	-
NC_022297.1	73217001	73217500	3.69409e-05	0.0075654	35.7644	hyper	-	intergenic	RAC2;CYTH4	-	-	-	-
NC_022297.1	73597501	73598000	3.76464e-08	5.21483e-05	35.2964	hyper	-	intergenic	USP18;ALG10	-	-	-	-
NC_022297.1	75000501	75001000	3.79831e-07	0.000303083	-25.2189	hypo	BICD1	intronic	BICD1	-	-	-	-
NC_022297.1	76194501	76195000	9.73103e-08	0.000106542	-41.05	hypo	LOC102185157	intergenic	CAPRIN2;IPO8	-	-	-	-
NC_022297.1	77298001	77298500	5.53174e-11	2.83336e-07	36.1976	hyper	TMTC1	intronic	TMTC1	-	-	-	-
NC_022297.1	78447501	78448000	1.55949e-07	0.000154418	-25.9624	hypo	-	intergenic	FAR2;CCDC91	-	-	-	-
NC_022297.1	78875001	78875500	2.11995e-05	0.00523092	-30.6693	hypo	CCDC91	intronic	CCDC91	-	-	-	-
NC_022297.1	79817001	79817500	3.72248e-14	5.65885e-10	54.2373	hyper	SMCO2	intronic	SMCO2	-	-	-	-
NC_022297.1	81194001	81194500	3.49078e-06	0.00150211	-26.142	hypo	-	intergenic	SSPN;BHLHE41	-	-	-	-
NC_022297.1	84254001	84254500	5.45657e-10	1.80729e-06	-26.8575	hypo	-	intergenic	LOC102175101;LOC102185815	-	-	-	-
NC_022297.1	85018001	85018500	3.83131e-08	5.27024e-05	36.1234	hyper	-	intergenic	ETNK1;C2CD5	-	-	-	-
NC_022297.1	85040501	85041000	1.96487e-05	0.0049756	-25.9828	hypo	C2CD5	intronic	C2CD5	-	-	-	-
NC_022297.1	85941001	85941500	5.17875e-06	0.00197164	-26.3103	hypo	-	intergenic	LDHB;GYS2	-	-	-	-
NC_022297.1	86525001	86525500	8.45063e-06	0.00277455	-26.782	hypo	PDE3A	intronic	PDE3A	-	-	-	-
NC_022297.1	87330001	87330500	1.54871e-11	9.84653e-08	31.1359	hyper	-	intergenic	PDE3A;AEBP2	-	-	-	-
NC_022297.1	88060501	88061000	1.36652e-09	3.79917e-06	42.953	hyper	PLEKHA5	intronic	PLEKHA5	-	-	-	-
NC_022297.1	88568001	88568500	3.22965e-05	0.00691127	-26.8266	hypo	-	intergenic	LOC102172420;CAPZA3	-	-	-	-
NC_022297.1	88851501	88852000	6.80876e-06	0.00240675	-26.0632	hypo	PIK3C2G	intronic	PIK3C2G	-	-	-	-
NC_022297.1	88873001	88873500	2.66485e-11	1.56041e-07	43.139	hyper	PIK3C2G	intronic	PIK3C2G	-	-	-	-
NC_022297.1	89136001	89136500	2.26043e-05	0.00543999	29.283	hyper	-	intergenic	FAM234B;HEBP1	-	-	-	-
NC_022297.1	89279001	89279500	2.41452e-05	0.00567831	-29.0254	hypo	-	intergenic	GPRC5A;DDX47	promoter	NC_022297.1:89277528-89279728	GPRC5A	rna7693
NC_022297.1	89891001	89891500	4.51007e-05	0.00856518	25.8602	hyper	LRP6	intronic	LRP6	-	-	-	-
NC_022297.1	89979501	89980000	6.87824e-06	0.00242228	25.5514	hyper	LRP6	intronic	LRP6	-	-	-	-
NC_022297.1	90342001	90342500	1.39525e-05	0.00393135	-39.9091	hypo	ETV6	intronic	ETV6	-	-	-	-
NC_022297.1	90387501	90388000	1.14868e-09	3.30192e-06	30.4831	hyper	ETV6	intronic	ETV6	-	-	-	-
NC_022297.1	91047001	91047500	2.65921e-09	6.42188e-06	27.0615	hyper	-	intergenic	LOC102180468;LOC102181009	-	-	-	-
NC_022297.1	92114001	92114500	1.2106e-07	0.000126139	26.9512	hyper	LOC102173270	intronic	LOC102173270	-	-	-	-
NC_022297.1	92545001	92545500	1.01437e-06	0.000629919	-38.8129	hypo	LOC102175278	exonic	LOC102175278	-	-	-	-
NC_022297.1	93088501	93089000	6.58672e-06	0.00234477	-26.7177	hypo	-	intergenic	AICDA;APOBEC1	-	-	-	-
NC_022297.1	93137001	93137500	3.02111e-06	0.0013593	-37.6471	hypo	APOBEC1	intronic	APOBEC1	-	-	-	-
NC_022297.1	93176501	93177000	3.94022e-07	0.000311057	25.2786	hyper	LOC102178151	intronic	LOC102178151	-	-	-	-
NC_022297.1	94330001	94330500	1.29299e-06	0.000749894	44.5378	hyper	-	intergenic	LOC102186379;LOC102186195	-	-	-	-
NC_022297.1	94509501	94510000	5.53091e-08	6.87086e-05	-29.2484	hypo	C1R	intronic	C1R	-	-	-	-
NC_022297.1	94699501	94700000	6.94994e-18	2.74695e-13	44.2698	hyper	-	upstream	SPSB2	promoter	NC_022297.1:94698765-94700965	SPSB2	rna7850
NC_022297.1	96001001	96001500	7.96445e-07	0.000526665	27.0588	hyper	-	intergenic	NTF3;KCNA5	-	-	-	-
NC_022297.1	96111501	96112000	2.78746e-05	0.0062445	-29.4872	hypo	-	intergenic	NTF3;KCNA5	-	-	-	-
NC_022297.1	97083501	97084000	6.47982e-07	0.000449577	-35.0547	hypo	-	intergenic	CCND2;PARP11	-	-	-	-
NC_022297.1	99093501	99094000	1.12082e-10	5.04368e-07	25.4354	hyper	ERC1	intronic	ERC1	-	-	-	-
NC_022297.1	99263001	99263500	2.40047e-05	0.00565872	-25.5717	hypo	-	intergenic	ERC1;WNT5B	-	-	-	-
NC_022297.1	99381501	99382000	2.73713e-10	1.03857e-06	25.4573	hyper	CACNA2D4	exonic	CACNA2D4	-	-	-	-
NC_022297.1	99567001	99567500	1.14551e-05	0.00343693	-26.3939	hypo	CACNA1C	intronic	CACNA1C	-	-	-	-
NC_022297.1	100317001	100317500	1.04238e-06	0.000642411	30.5524	hyper	LOC106502145	intronic	LOC106502145	-	-	-	-
NC_022297.1	100987501	100988000	3.09793e-06	0.00138383	-48.1481	hypo	PICK1	exonic	PICK1	-	-	-	-
NC_022297.1	101136001	101136500	5.1348e-10	1.7248e-06	31.5699	hyper	TMEM184B	intronic	TMEM184B	-	-	-	-
NC_022297.1	101562501	101563000	2.9457e-11	1.70383e-07	-62	hypo	-	upstream	DNAL4	promoter	NC_022297.1:101562136-101564336	DNAL4	rna8018
NC_022297.1	103366501	103367000	2.01079e-11	1.22271e-07	40.8232	hyper	-	intergenic	RBX1;EP300	-	-	-	-
NC_022297.1	103647501	103648000	1.33626e-06	0.00076739	-38.8889	hypo	ZC3H7B	intronic	ZC3H7B	-	-	-	-
NC_022297.1	103715501	103716000	2.32702e-05	0.00554566	-30.9206	hypo	-	intergenic	TOB2;PHF5A	-	-	-	-
NC_022297.1	103791001	103791500	1.83216e-07	0.000173937	26.0508	hyper	-	intergenic	POLR3H;CSDC2	-	-	-	-
NC_022297.1	103839501	103840000	1.7057e-08	2.79933e-05	-31.7771	hypo	-	intergenic	PMM1;DESI1	-	-	-	-
NC_022297.1	103850501	103851000	1.89143e-08	3.04929e-05	-29.9726	hypo	DESI1	intronic	DESI1	-	-	-	-
NC_022297.1	104440001	104440500	1.39908e-05	0.00393677	-25.9508	hypo	-	intergenic	TCF20;NFAM1	-	-	-	-
NC_022297.1	104969501	104970000	4.57559e-08	5.96205e-05	30.3583	hyper	-	intergenic	PACSIN2;TTLL1	-	-	-	-
NC_022297.1	105552501	105553000	8.76354e-06	0.00285201	31.7856	hyper	EFCAB6	intronic	EFCAB6	-	-	-	-
NC_022297.1	105570001	105570500	1.57714e-07	0.000155581	28.5791	hyper	EFCAB6	intronic	EFCAB6	-	-	-	-
NC_022297.1	105724501	105725000	4.47647e-05	0.0085275	26.4276	hyper	-	intergenic	EFCAB6;SULT4A1	-	-	-	-
NC_022297.1	105763001	105763500	7.67516e-13	8.23599e-09	38.3721	hyper	-	intergenic	SULT4A1;PNPLA5	-	-	-	-
NC_022297.1	105993001	105993500	7.47971e-08	8.73794e-05	-26.5945	hypo	PARVB	intronic	PARVB	-	-	-	-
NC_022297.1	106495001	106495500	2.00969e-05	0.00505112	-34.4761	hypo	-	intergenic	NUP50;LOC102175375	-	-	-	-
NC_022297.1	106742501	106743000	2.37903e-05	0.00562857	-27.2983	hypo	PRR5	intronic	PRR5	-	-	-	-
NC_022297.1	107073501	107074000	2.47548e-15	5.19518e-11	27.3348	hyper	-	intergenic	PPARA;WNT7B	-	-	-	-
NC_022297.1	107346001	107346500	2.27703e-05	0.00546608	-25.4386	hypo	ATXN10	intronic	ATXN10	-	-	-	-
NC_022297.1	107649001	107649500	9.85203e-07	0.0006163	42.8931	hyper	RIBC2	intronic	RIBC2	-	-	-	-
NC_022297.1	107781501	107782000	1.45691e-06	0.000813762	28.4105	hyper	-	intergenic	FAM118A;UPK3A	-	-	-	-
NC_022297.1	107783001	107783500	5.62409e-12	4.35864e-08	46.4209	hyper	-	intergenic	FAM118A;UPK3A	-	-	-	-
NC_022297.1	107900501	107901000	7.86554e-08	9.05955e-05	33.9247	hyper	GTSE1	intronic	GTSE1	-	-	-	-
NC_022297.1	109155001	109155500	1.33656e-05	0.00381561	25.1491	hyper	-	intergenic	LOC106502159;BRD1	-	-	-	-
NC_022297.1	109628501	109629000	1.47853e-07	0.000148321	-26.1886	hypo	-	intergenic	LOC106502159;BRD1	-	-	-	-
NC_022298.1	1862001	1862500	2.18518e-05	0.00532843	27.3807	hyper	-	intergenic	TKTL2;NPY5R	-	-	-	-
NC_022298.1	3817001	3817500	2.6104e-05	0.00598635	-33.3553	hypo	-	intergenic	NDNF;PRDM5	-	-	-	-
NC_022298.1	5763501	5764000	5.38647e-07	0.000393044	-30.625	hypo	SYNPO2	intronic	SYNPO2	-	-	-	-
NC_022298.1	5796001	5796500	1.4224e-06	0.000799337	28.4078	hyper	SYNPO2	intronic	SYNPO2	-	-	-	-
NC_022298.1	7764501	7765000	3.24836e-05	0.00693753	-31.6106	hypo	-	intergenic	TRAM1L1;NDST4	-	-	-	-
NC_022298.1	8145001	8145500	5.83554e-07	0.000417589	-34.5907	hypo	-	intergenic	TRAM1L1;NDST4	-	-	-	-
NC_022298.1	9684001	9684500	2.1382e-08	3.33819e-05	-29.1808	hypo	-	intergenic	UGT8;ARSJ	-	-	-	-
NC_022298.1	10150001	10150500	4.70884e-07	0.000355862	-30.4253	hypo	-	intergenic	ARSJ;CAMK2D	-	-	-	-
NC_022298.1	10405001	10405500	5.14555e-09	1.07892e-05	-25.8949	hypo	CAMK2D	intronic	CAMK2D	-	-	-	-
NC_022298.1	10839001	10839500	2.17874e-05	0.00531842	30.1909	hyper	ANK2	intronic	ANK2	-	-	-	-
NC_022298.1	12090001	12090500	4.88028e-10	1.66286e-06	-27.6371	hypo	-	intergenic	C6H4orf32;PITX2	-	-	-	-
NC_022298.1	12275001	12275500	1.25437e-05	0.00365759	27.4194	hyper	-	intergenic	C6H4orf32;PITX2	-	-	-	-
NC_022298.1	14360001	14360500	1.2808e-07	0.000132004	-29.4262	hypo	-	intergenic	SEC24B;COL25A1	-	-	-	-
NC_022298.1	15170501	15171000	1.62043e-19	1.01127e-14	-42.5407	hypo	-	intergenic	RPL34;LEF1	-	-	-	-
NC_022298.1	15484501	15485000	9.03676e-07	0.000578735	-28.0655	hypo	-	intergenic	RPL34;LEF1	-	-	-	-
NC_022298.1	15539001	15539500	3.66185e-12	2.99449e-08	-32.3165	hypo	LEF1	intronic	LEF1	-	-	-	-
NC_022298.1	15705501	15706000	1.07937e-10	4.87562e-07	-28.3635	hypo	-	intergenic	HADH;LOC102172133	-	-	-	-
NC_022298.1	16197501	16198000	1.96948e-15	4.24598e-11	53.2468	hyper	-	intergenic	PAPSS1;DKK2	-	-	-	-
NC_022298.1	18079001	18079500	7.81564e-14	1.09027e-09	-52.7014	hypo	-	intergenic	ARHGEF38;PPA2	-	-	-	-
NC_022298.1	20304501	20305000	1.88609e-07	0.000177988	25.7904	hyper	-	intergenic	SLC9B1;CISD2	-	-	-	-
NC_022298.1	21731001	21731500	2.56382e-05	0.00591619	-28.0049	hypo	-	intergenic	BANK1;PPP3CA	-	-	-	-
NC_022298.1	24303001	24303500	2.31191e-07	0.000209262	27.1989	hyper	TSPAN5	intronic	TSPAN5	-	-	-	-
NC_022298.1	25394501	25395000	4.68927e-05	0.0087807	27.8274	hyper	-	intergenic	STPG2;LOC106502181	-	-	-	-
NC_022298.1	26980501	26981000	4.52475e-05	0.00858362	32.9697	hyper	-	intergenic	PDHA2;UNC5C	-	-	-	-
NC_022298.1	27585001	27585500	2.87543e-05	0.00638127	-32.3671	hypo	UNC5C	intronic	UNC5C	-	-	-	-
NC_022298.1	28056501	28057000	7.2129e-07	0.00048867	-26.1397	hypo	-	intergenic	BMPR1B;PDLIM5	-	-	-	-
NC_022298.1	28313001	28313500	3.87757e-05	0.00779485	31.0005	hyper	PDLIM5	intronic	PDLIM5	-	-	-	-
NC_022298.1	29217001	29217500	2.75046e-06	0.0012763	-25.8561	hypo	GRID2	intronic	GRID2	-	-	-	-
NC_022298.1	29348001	29348500	8.12321e-07	0.000533779	31.7999	hyper	GRID2	intronic	GRID2	-	-	-	-
NC_022298.1	30200001	30200500	3.6778e-05	0.00754354	-30.7665	hypo	GRID2	intronic	GRID2	-	-	-	-
NC_022298.1	30611001	30611500	5.56889e-10	1.83935e-06	-40.2597	hypo	GRID2	intronic	GRID2	-	-	-	-
NC_022298.1	33114001	33114500	1.3118e-05	0.00376579	37.1552	hyper	SNCA	intronic	SNCA	-	-	-	-
NC_022298.1	33211001	33211500	1.59566e-05	0.00430498	-39.8947	hypo	SNCA	intronic	SNCA	-	-	-	-
NC_022298.1	33758501	33759000	3.15787e-07	0.000263692	25.9642	hyper	GPRIN3	exonic	GPRIN3	-	-	-	-
NC_022298.1	34265001	34265500	1.75855e-05	0.00460674	28.238	hyper	HERC3	intronic	HERC3	-	-	-	-
NC_022298.1	34551001	34551500	2.01246e-05	0.00505456	32.1429	hyper	HERC6	intronic	HERC6	-	-	-	-
NC_022298.1	35023001	35023500	2.69831e-05	0.00611817	-27.5	hypo	-	intergenic	SPP1;MEPE	-	-	-	-
NC_022298.1	35832001	35832500	2.73519e-07	0.000238385	-40.3542	hypo	-	intergenic	LOC102177785;LOC102190868	-	-	-	-
NC_022298.1	35954001	35954500	8.81997e-07	0.000567918	-29.8732	hypo	-	intergenic	LOC102177785;LOC102190868	-	-	-	-
NC_022298.1	39036501	39037000	1.06286e-07	0.000114001	-33.2902	hypo	KCNIP4	intronic	KCNIP4	-	-	-	-
NC_022298.1	39057501	39058000	1.53289e-06	0.000845637	-26.811	hypo	KCNIP4	intronic	KCNIP4	-	-	-	-
NC_022298.1	39739001	39739500	2.56586e-06	0.00121528	-25.5974	hypo	-	intergenic	KCNIP4;ADGRA3	-	-	-	-
NC_022298.1	39780001	39780500	1.0808e-08	1.94684e-05	-42.735	hypo	-	intergenic	KCNIP4;ADGRA3	-	-	-	-
NC_022298.1	40125501	40126000	4.32284e-11	2.30891e-07	-28.3425	hypo	ADGRA3	exonic	ADGRA3	-	-	-	-
NC_022298.1	41868001	41868500	4.59031e-07	0.000349466	39.9125	hyper	PPARGC1A	intronic	PPARGC1A	-	-	-	-
NC_022298.1	42296001	42296500	5.09718e-05	0.00928154	25.3817	hyper	-	intergenic	DHX15;SOD3	-	-	-	-
NC_022298.1	42519001	42519500	1.44329e-09	3.9661e-06	-25.4137	hypo	CCDC149	intronic	CCDC149	-	-	-	-
NC_022298.1	42533501	42534000	7.76263e-07	0.000516526	-27.5634	hypo	CCDC149	intronic	CCDC149	-	-	-	-
NC_022298.1	43190001	43190500	3.12665e-05	0.00674776	29.8857	hyper	-	intergenic	ANAPC4;SLC34A2	-	-	-	-
NC_022298.1	43965501	43966000	2.6287e-05	0.00601413	-25.5132	hypo	RBPJ	intronic	RBPJ	-	-	-	-
NC_022298.1	44667501	44668000	1.52991e-05	0.00418831	29.5915	hyper	-	intergenic	STIM2;LOC102171416	-	-	-	-
NC_022298.1	45223501	45224000	1.47795e-05	0.0040899	-28.0859	hypo	-	intergenic	LOC102171416;NONE	-	-	-	-
NC_022298.1	45278001	45278500	1.24522e-05	0.00363582	-34.8368	hypo	-	intergenic	LOC102171416;NONE	-	-	-	-
NC_022298.1	46660001	46660500	2.52045e-06	0.00120048	-26.1657	hypo	-	intergenic	LOC102171416;LOC106502201	-	-	-	-
NC_022298.1	46851001	46851500	3.66673e-05	0.00752799	-32.3014	hypo	-	intergenic	LOC102171416;LOC106502201	-	-	-	-
NC_022298.1	46970001	46970500	2.49393e-10	9.7596e-07	-35.545	hypo	-	intergenic	LOC102171416;LOC106502201	-	-	-	-
NC_022298.1	47238501	47239000	1.29747e-05	0.00373732	-26.6062	hypo	-	intergenic	NONE;LOC106502201	-	-	-	-
NC_022298.1	48623001	48623500	2.34985e-05	0.0055802	-27.8918	hypo	-	intergenic	PCDH7;NONE	-	-	-	-
NC_022298.1	49070501	49071000	3.12522e-05	0.00674633	-33.5185	hypo	-	intergenic	PCDH7;NONE	-	-	-	-
NC_022298.1	49234001	49234500	4.01229e-05	0.00794277	-31.3357	hypo	-	intergenic	PCDH7;NONE	-	-	-	-
NC_022298.1	49907001	49907500	1.05577e-07	0.000113343	-38.374	hypo	-	intergenic	PCDH7;NONE	-	-	-	-
NC_022298.1	52583001	52583500	3.15214e-07	0.000263584	38.5909	hyper	-	intergenic	NONE;ARAP2	-	-	-	-
NC_022298.1	52855501	52856000	7.66298e-11	3.70115e-07	31.0725	hyper	-	intergenic	NONE;ARAP2	-	-	-	-
NC_022298.1	53628501	53629000	8.1256e-08	9.28656e-05	-34.0958	hypo	-	intergenic	NONE;ARAP2	-	-	-	-
NC_022298.1	54099001	54099500	1.27545e-05	0.00369859	26.2821	hyper	-	intergenic	DTHD1;NWD2	-	-	-	-
NC_022298.1	55628001	55628500	2.38214e-08	3.64261e-05	-40.625	hypo	LOC106502191	intergenic	TBC1D1;LOC106502202	-	-	-	-
NC_022298.1	55782501	55783000	1.21565e-06	0.000719285	-27.7569	hypo	-	intergenic	TBC1D1;LOC106502202	-	-	-	-
NC_022298.1	57898501	57899000	3.46502e-07	0.000283256	-25.4732	hypo	APBB2	exonic	APBB2	-	-	-	-
NC_022298.1	57904001	57904500	1.63009e-06	0.000881774	-26.8299	hypo	APBB2	intronic	APBB2	-	-	-	-
NC_022298.1	58247001	58247500	2.94153e-09	6.98977e-06	-40.2415	hypo	-	intergenic	APBB2;UCHL1	-	-	-	-
NC_022298.1	58853001	58853500	1.00747e-08	1.84495e-05	39.5264	hyper	-	intergenic	PHOX2B;TMEM33	-	-	-	-
NC_022298.1	59626501	59627000	5.18624e-08	6.54904e-05	-31.901	hypo	-	intergenic	ATP8A1;GRXCR1	-	-	-	-
NC_022298.1	60134501	60135000	5.10303e-06	0.00195127	-33.4887	hypo	-	intergenic	GRXCR1;KCTD8	-	-	-	-
NC_022298.1	60214001	60214500	6.26982e-07	0.000439781	-27.2114	hypo	-	intergenic	GRXCR1;KCTD8	-	-	-	-
NC_022298.1	63132001	63132500	8.25354e-06	0.00273139	34.3686	hyper	-	intergenic	GABRA2;LOC102184512	-	-	-	-
NC_022298.1	64067501	64068000	9.44142e-06	0.00301017	-29.1667	hypo	GABRB1	intronic	GABRB1	-	-	-	-
NC_022298.1	64222001	64222500	2.71582e-05	0.0061385	-25.1844	hypo	-	intergenic	GABRB1;COMMD8	-	-	-	-
NC_022298.1	64717001	64717500	1.08623e-11	7.31811e-08	38.9095	hyper	CORIN	intronic	CORIN	-	-	-	-
NC_022298.1	65810001	65810500	4.5922e-11	2.43088e-07	25.4464	hyper	-	intergenic	CWH43;DCUN1D4	-	-	-	-
NC_022298.1	66711001	66711500	1.41768e-06	0.000797252	36.0963	hyper	SCFD2	intronic	SCFD2	-	-	-	-
NC_022298.1	66821001	66821500	2.3904e-07	0.000214939	-26.3358	hypo	SCFD2	intronic	SCFD2	-	-	-	-
NC_022298.1	67469501	67470000	9.86111e-06	0.00309168	-29.1228	hypo	-	intergenic	LNX1;CHIC2	-	-	-	-
NC_022298.1	68431501	68432000	1.29794e-09	3.63456e-06	-32.3866	hypo	-	intergenic	KIT;KDR	-	-	-	-
NC_022298.1	68802001	68802500	8.0284e-10	2.4649e-06	-37.3077	hypo	-	intergenic	KDR;SRD5A3	-	-	-	-
NC_022298.1	70956001	70956500	9.90664e-15	1.74026e-10	29.9092	hyper	-	intergenic	IGFBP7;NONE	-	-	-	-
NC_022298.1	75756501	75757000	1.5354e-13	1.95763e-09	-45.5666	hypo	-	intergenic	ADGRL3;NONE	-	-	-	-
NC_022298.1	76503501	76504000	1.46815e-05	0.00407311	30.1094	hyper	-	intergenic	ADGRL3;TECRL	-	-	-	-
NC_022298.1	77121001	77121500	1.69302e-06	0.000906929	-35.1675	hypo	-	intergenic	ADGRL3;TECRL	-	-	-	-
NC_022298.1	78098001	78098500	4.04901e-05	0.00799363	-25.1938	hypo	-	intergenic	TECRL;EPHA5	-	-	-	-
NC_022298.1	79198001	79198500	1.42478e-06	0.000800104	25.737	hyper	EPHA5	intronic	EPHA5	-	-	-	-
NC_022298.1	80448501	80449000	1.26588e-06	0.000739962	-26.1454	hypo	-	intergenic	EPHA5;LOC106502186	-	-	-	-
NC_022298.1	80661501	80662000	3.63999e-08	5.07775e-05	26.472	hyper	-	intergenic	EPHA5;LOC106502186	-	-	-	-
NC_022298.1	84496001	84496500	5.72968e-07	0.000412754	-27.8772	hypo	-	intergenic	GC;NPFFR2	-	-	-	-
NC_022298.1	84906501	84907000	4.76117e-05	0.00887033	-26.4921	hypo	ADAMTS3	intronic	ADAMTS3	-	-	-	-
NC_022298.1	88471001	88471500	1.62638e-07	0.000159245	29.9728	hyper	CCDC158	intronic	CCDC158	-	-	-	-
NC_022298.1	88699501	88700000	5.71027e-06	0.00211543	-32.1393	hypo	-	intergenic	CCDC158;SHROOM3	-	-	-	-
NC_022298.1	88873001	88873500	1.45174e-16	4.108e-12	56.876	hyper	-	intergenic	SHROOM3;SOWAHB	-	-	-	-
NC_022298.1	88874001	88874500	2.21099e-05	0.00536728	-26.6565	hypo	-	intergenic	SHROOM3;SOWAHB	-	-	-	-
NC_022298.1	89268501	89269000	2.32933e-06	0.00113944	30.4724	hyper	-	intergenic	CCNG2;CXCL13	-	-	-	-
NC_022298.1	89300501	89301000	2.40013e-10	9.48645e-07	25.6669	hyper	LOC102185730	intergenic	CCNG2;CXCL13	-	-	-	-
NC_022298.1	89541501	89542000	1.29563e-05	0.00373473	-38.0645	hypo	-	intergenic	CXCL13;CNOT6L	-	-	-	-
NC_022298.1	89709501	89710000	3.24176e-08	4.63958e-05	29.2785	hyper	-	intergenic	CNOT6L;MRPL1	-	-	-	-
NC_022298.1	91534501	91535000	6.86848e-06	0.00242208	-28.0844	hypo	-	intergenic	GK2;ANTXR2	-	-	-	-
NC_022298.1	92377001	92377500	1.26954e-05	0.00368731	-31.8619	hypo	C6H4orf22	intronic	C6H4orf22	-	-	-	-
NC_022298.1	92856501	92857000	1.69788e-07	0.00016428	-25.9097	hypo	C6H4orf22	intronic	C6H4orf22	-	-	-	-
NC_022298.1	93278501	93279000	4.96993e-05	0.00911885	26.3417	hyper	-	intergenic	PRKG2;RASGEF1B	-	-	-	-
NC_022298.1	93343001	93343500	3.94996e-08	5.38968e-05	-38.353	hypo	-	downstream	RASGEF1B	-	-	-	-
NC_022298.1	93533001	93533500	2.28017e-06	0.00112171	-30.6108	hypo	RASGEF1B	intronic	RASGEF1B	-	-	-	-
NC_022298.1	93853501	93854000	6.63207e-07	0.000458271	39.1941	hyper	RASGEF1B	intronic	RASGEF1B	-	-	-	-
NC_022298.1	94174001	94174500	7.26944e-06	0.0025177	-27.5595	hypo	-	intergenic	RASGEF1B;HNRNPD	-	-	-	-
NC_022298.1	94320501	94321000	4.05452e-06	0.00166015	-36.7521	hypo	LOC102187388	intergenic	HNRNPD;HNRNPDL	-	-	-	-
NC_022298.1	94332501	94333000	2.40809e-07	0.000215928	41.2151	hyper	-	intergenic	HNRNPD;HNRNPDL	-	-	-	-
NC_022298.1	95200001	95200500	2.15989e-10	8.69636e-07	53.9989	hyper	-	downstream	HPSE	-	-	-	-
NC_022298.1	95714001	95714500	3.35087e-09	7.74986e-06	34.3407	hyper	-	intergenic	GPAT3;CDS1	-	-	-	-
NC_022298.1	96876501	96877000	2.92169e-05	0.00644405	-39.2447	hypo	-	intergenic	WDFY3;LOC102189022	-	-	-	-
NC_022298.1	97886501	97887000	5.9581e-06	0.00217948	28.2489	hyper	ARHGAP24	intronic	ARHGAP24	-	-	-	-
NC_022298.1	97931501	97932000	4.11171e-09	9.03633e-06	32.835	hyper	ARHGAP24	intronic	ARHGAP24	-	-	-	-
NC_022298.1	99051001	99051500	2.86064e-08	4.18763e-05	26.09	hyper	AFF1	intronic	AFF1	-	-	-	-
NC_022298.1	99237001	99237500	1.09568e-07	0.000116939	26.1401	hyper	-	intergenic	KLHL8;HSD17B13	-	-	-	-
NC_022298.1	100756001	100756500	2.50971e-06	0.00119738	-26.7265	hypo	EVC2	intronic	EVC2	-	-	-	-
NC_022298.1	100817501	100818000	7.78641e-09	1.49638e-05	34.6504	hyper	STK32B	intronic	STK32B	-	-	-	-
NC_022298.1	101219001	101219500	8.46953e-07	0.000550585	-26.9581	hypo	-	intergenic	STK32B;CYTL1	-	-	-	-
NC_022298.1	101808001	101808500	1.01767e-11	6.95502e-08	48.1013	hyper	LOC102190950	intronic	LOC102190950	-	-	-	-
NC_022298.1	101883501	101884000	8.05773e-06	0.00268966	-25.2661	hypo	ZBTB49	intronic	ZBTB49	-	-	-	-
NC_022298.1	102668001	102668500	2.22219e-18	1.05398e-13	44.578	hyper	CLNK	intronic	CLNK	-	-	-	-
NC_022298.1	102735501	102736000	3.72493e-11	2.04482e-07	-39.8821	hypo	CLNK	intronic	CLNK	-	-	-	-
NC_022298.1	102804001	102804500	1.80879e-10	7.46002e-07	-42.0807	hypo	-	intergenic	CLNK;HS3ST1	-	-	-	-
NC_022298.1	102965001	102965500	5.82637e-07	0.000417059	-36.1878	hypo	-	intergenic	CLNK;HS3ST1	-	-	-	-
NC_022298.1	103042501	103043000	5.62508e-05	0.00992765	-32.4438	hypo	-	intergenic	CLNK;HS3ST1	-	-	-	-
NC_022298.1	103435501	103436000	9.16258e-06	0.00294909	-29.2874	hypo	-	intergenic	CLNK;HS3ST1	-	-	-	-
NC_022298.1	105586001	105586500	1.72823e-07	0.000166398	-31.6422	hypo	-	intergenic	HS3ST1;RAB28	-	-	-	-
NC_022298.1	105774001	105774500	8.65441e-06	0.00282463	-28.3582	hypo	-	intergenic	RAB28;BOD1L1	-	-	-	-
NC_022298.1	105970501	105971000	7.66896e-07	0.000512305	-29.6126	hypo	-	intergenic	BOD1L1;CPEB2	-	-	-	-
NC_022298.1	108200501	108201000	7.78939e-08	8.99339e-05	-42.8763	hypo	-	intergenic	FGFBP1;PROM1	-	-	-	-
NC_022298.1	108692501	108693000	1.75943e-05	0.0046074	-33.0467	hypo	-	intergenic	TAPT1;LDB2	-	-	-	-
NC_022298.1	108728001	108728500	3.02965e-08	4.38391e-05	36.3636	hyper	-	intergenic	TAPT1;LDB2	-	-	-	-
NC_022298.1	110857501	110858000	1.7487e-13	2.18337e-09	-28.5049	hypo	SORCS2	intronic	SORCS2	-	-	-	-
NC_022298.1	111114501	111115000	1.6228e-05	0.00435017	-27.9521	hypo	-	intergenic	AFAP1;LOC102176216	-	-	-	-
NC_022298.1	114134501	114135000	1.00834e-11	6.91116e-08	33.3046	hyper	PCGF3	exonic	PCGF3	-	-	-	-
NC_022299.1	175001	175500	4.94718e-07	0.0003694	46.5217	hyper	-	intergenic	FLT4;CNOT6	-	-	-	-
NC_022299.1	354501	355000	2.47409e-07	0.000220502	-33.6634	hypo	-	intergenic	CNOT6;GFPT2	-	-	-	-
NC_022299.1	3919001	3919500	7.37579e-06	0.00254065	-34.4322	hypo	UPF1	intronic	UPF1	-	-	-	-
NC_022299.1	4244001	4244500	2.87193e-08	4.20097e-05	-30.1045	hypo	-	intergenic	FKBP8;ELL	-	-	-	-
NC_022299.1	4571501	4572000	2.24915e-09	5.60865e-06	-26.9968	hypo	-	upstream	MPV17L2	promoter	NC_022299.1:4570720-4572920	MPV17L2	rna9354
NC_022299.1	4585501	4586000	4.08948e-09	9.01314e-06	37.7441	hyper	-	intergenic	MPV17L2;IFI30	-	-	-	-
NC_022299.1	5064501	5065000	1.71994e-05	0.00452848	25.2401	hyper	UNC13A	exonic	UNC13A	-	-	-	-
NC_022299.1	5256001	5256500	9.32781e-07	0.000592891	-37.0262	hypo	MVB12A	intronic	MVB12A	-	-	-	-
NC_022299.1	5354501	5355000	1.77213e-05	0.00462991	25.3652	hyper	-	intergenic	PLVAP;GTPBP3	-	-	-	-
NC_022299.1	5780001	5780500	7.13016e-07	0.0004845	-29.9543	hypo	SIN3B	intronic	SIN3B	-	-	-	-
NC_022299.1	6520501	6521000	1.2735e-06	0.000742448	26.1972	hyper	-	intergenic	TPM4;LOC102178720	-	-	-	-
NC_022299.1	6781501	6782000	1.83781e-05	0.00475387	-25.0063	hypo	-	intergenic	LOC102180750;LOC102181200	-	-	-	-
NC_022299.1	7851501	7852000	7.89544e-07	0.0005236	-35.088	hypo	SLC1A6	exonic	SLC1A6	-	-	-	-
NC_022299.1	8374501	8375000	5.12846e-08	6.49684e-05	26.3942	hyper	-	intergenic	GIPC1;PTGER1	-	-	-	-
NC_022299.1	8625501	8626000	5.66383e-05	0.00997264	-32.4413	hypo	ADGRL1	exonic	ADGRL1	-	-	-	-
NC_022299.1	8760501	8761000	1.32488e-07	0.000135721	37.4459	hyper	-	intergenic	RLN3;RFX1	-	-	-	-
NC_022299.1	9065001	9065500	2.60796e-06	0.00123079	31.1188	hyper	-	intergenic	CCDC130;CACNA1A	-	-	-	-
NC_022299.1	9185001	9185500	1.1966e-07	0.000124899	29.8627	hyper	-	intergenic	CCDC130;CACNA1A	-	-	-	-
NC_022299.1	10383001	10383500	3.58096e-07	0.000289915	-35.7891	hypo	LOC102179376	exonic	LOC102179376	-	-	-	-
NC_022299.1	10419501	10420000	3.97413e-05	0.00790299	-36.0741	hypo	-	intergenic	LOC102175203;LOC102179936	-	-	-	-
NC_022299.1	10977001	10977500	4.34558e-07	0.000335507	-26.2085	hypo	PIN1	intronic	PIN1	-	-	-	-
NC_022299.1	11117501	11118000	1.43983e-05	0.0040138	-27.4895	hypo	COL5A3	exonic	COL5A3	-	-	-	-
NC_022299.1	11731501	11732000	2.42854e-05	0.00569714	-29.3076	hypo	-	intergenic	QTRT1;DNM2	-	-	-	-
NC_022299.1	11851501	11852000	1.49895e-06	0.000831519	28.0331	hyper	CARM1	intronic	CARM1	-	-	-	-
NC_022299.1	12065501	12066000	4.92575e-07	0.000368148	25.1467	hyper	LDLR	intronic	LDLR	-	-	-	-
NC_022299.1	12185501	12186000	3.01743e-07	0.00025593	28.1499	hyper	-	intergenic	LOC106502301;TSPAN16	-	-	-	-
NC_022299.1	12665501	12666000	5.16611e-09	1.08228e-05	-32.6852	hypo	INSR	intronic	INSR	-	-	-	-
NC_022299.1	13975501	13976000	6.74371e-07	0.000464496	25.2042	hyper	-	intergenic	LOC102176784;LOC102178816	-	-	-	-
NC_022299.1	14551001	14551500	6.42122e-08	7.74559e-05	-27.5154	hypo	-	intergenic	CLPP;ACER1	-	-	-	-
NC_022299.1	16649501	16650000	2.3406e-11	1.39115e-07	37.0574	hyper	APBA3	intronic	APBA3	-	-	-	-
NC_022299.1	17035501	17036000	1.46417e-07	0.000147067	-36.237	hypo	CELF5	intronic	CELF5	-	-	-	-
NC_022299.1	17235501	17236000	1.35242e-08	2.32746e-05	31.4366	hyper	-	intergenic	TLE6;LOC102180305	-	-	-	-
NC_022299.1	17301001	17301500	9.80121e-19	5.2013e-14	32.6047	hyper	-	upstream	LOC102181027	promoter	NC_022299.1:17300175-17302375	LOC102181027	rna9942
NC_022299.1	18150001	18150500	1.20493e-06	0.000715848	-25.1661	hypo	-	intergenic	IL4;IL13	-	-	-	-
NC_022299.1	18398501	18399000	8.86857e-06	0.0028779	27.482	hyper	-	intergenic	IRF1;SLC22A5	-	-	-	-
NC_022299.1	18424501	18425000	5.32732e-05	0.0095507	30.5055	hyper	-	intergenic	IRF1;SLC22A5	-	-	-	-
NC_022299.1	18584001	18584500	4.24356e-16	1.05932e-11	-43.4859	hypo	-	downstream	PDLIM4	-	-	-	-
NC_022299.1	19402001	19402500	3.62572e-05	0.00746902	-29.206	hypo	RAPGEF6	intronic	RAPGEF6	-	-	-	-
NC_022299.1	21026001	21026500	2.20168e-05	0.00535396	26.5152	hyper	ADAMTS19	intronic	ADAMTS19	-	-	-	-
NC_022299.1	21556501	21557000	7.21419e-07	0.00048867	-27.2836	hypo	-	intergenic	SLC27A6;FBN2	-	-	-	-
NC_022299.1	23579001	23579500	9.33294e-06	0.00298328	-38.7061	hypo	-	intergenic	LMNB1;TEX43	-	-	-	-
NC_022299.1	24165001	24165500	6.7829e-07	0.000466383	46.0239	hyper	-	intergenic	GRAMD3;LOC102175205	-	-	-	-
NC_022299.1	24803501	24804000	3.84134e-07	0.000304875	-34.4223	hypo	-	intergenic	LOC102175205;LOC106502320	-	-	-	-
NC_022299.1	25021001	25021500	3.75127e-05	0.00763668	27.0697	hyper	-	intergenic	LOC102175205;LOC106502320	-	-	-	-
NC_022299.1	25343001	25343500	1.01902e-06	0.00063151	32.5598	hyper	ZNF608	intronic	ZNF608	-	-	-	-
NC_022299.1	27231001	27231500	1.04144e-07	0.000112211	-42.9078	hypo	-	intergenic	SNX24;LOC102191418	-	-	-	-
NC_022299.1	27853001	27853500	2.88913e-06	0.00131938	-32.051	hypo	SNCAIP	intronic	SNCAIP	-	-	-	-
NC_022299.1	28030001	28030500	1.44122e-05	0.00401662	28.0461	hyper	-	intergenic	ZNF474;LOX	-	-	-	-
NC_022299.1	28744501	28745000	6.33303e-07	0.000442579	-27.6644	hypo	-	intergenic	FTMT;PRR16	-	-	-	-
NC_022299.1	29162501	29163000	2.06522e-05	0.00514085	-27.6557	hypo	-	intergenic	FTMT;PRR16	-	-	-	-
NC_022299.1	29612501	29613000	4.12631e-05	0.00809415	-35.8698	hypo	PRR16	intronic	PRR16	-	-	-	-
NC_022299.1	30612001	30612500	6.73473e-08	8.03141e-05	-33.8279	hypo	-	intergenic	FAM170A;LOC102177976	-	-	-	-
NC_022299.1	31159501	31160000	2.0794e-06	0.00104612	25.5778	hyper	-	intergenic	DMXL1;DTWD2	-	-	-	-
NC_022299.1	31452001	31452500	3.18552e-11	1.81597e-07	35.0915	hyper	-	intergenic	DTWD2;NONE	-	-	-	-
NC_022299.1	31884001	31884500	2.36412e-05	0.00560311	25.3659	hyper	-	intergenic	DTWD2;SEMA6A	-	-	-	-
NC_022299.1	32918001	32918500	1.39793e-07	0.000141669	-31.0012	hypo	-	intergenic	DTWD2;SEMA6A	-	-	-	-
NC_022299.1	33643501	33644000	2.7882e-09	6.68572e-06	29.8463	hyper	SEMA6A	intronic	SEMA6A	-	-	-	-
NC_022299.1	33957001	33957500	1.54938e-05	0.00422093	29.6808	hyper	COMMD10	intronic	COMMD10	-	-	-	-
NC_022299.1	34889501	34890000	1.06387e-05	0.00326744	-35.2148	hypo	-	intergenic	FGFR4;NSD1	-	-	-	-
NC_022299.1	35853001	35853500	6.56195e-06	0.00233868	28.2107	hyper	COL23A1	intronic	COL23A1	-	-	-	-
NC_022299.1	36488001	36488500	4.35277e-06	0.00174692	25.4135	hyper	LOC102182300	intronic	LOC102182300	-	-	-	-
NC_022299.1	36618501	36619000	1.8937e-07	0.000178635	-36.9318	hypo	-	intergenic	LOC102183415;TRIM7	-	-	-	-
NC_022299.1	38671001	38671500	1.61178e-05	0.00432977	-25.5114	hypo	-	intergenic	LOC102189947;LOC102190221	-	-	-	-
NC_022299.1	40508501	40509000	1.1048e-19	7.08112e-15	-30.3305	hypo	-	intergenic	BTBD2;SOWAHA	-	-	-	-
NC_022299.1	40859001	40859500	2.15792e-05	0.00528653	26.6361	hyper	-	intergenic	HSPA4;FSTL4	-	-	-	-
NC_022299.1	41170001	41170500	2.24524e-05	0.00541498	-27.5926	hypo	FSTL4	intronic	FSTL4	-	-	-	-
NC_022299.1	41653001	41653500	8.2513e-08	9.38505e-05	32.7343	hyper	-	intergenic	FSTL4;C7H5orf15	-	-	-	-
NC_022299.1	43136001	43136500	4.36731e-05	0.0083978	25.567	hyper	-	intergenic	TIFAB;CXCL14	-	-	-	-
NC_022299.1	43446001	43446500	1.39191e-05	0.00392586	-27.588	hypo	SLC25A48	intronic	SLC25A48	-	-	-	-
NC_022299.1	44331001	44331500	4.01246e-07	0.000314874	-25.8458	hypo	-	intergenic	TRPC7;SPOCK1	-	-	-	-
NC_022299.1	44974001	44974500	3.85059e-05	0.00776179	-26.3172	hypo	-	intergenic	SPOCK1;KLHL3	-	-	-	-
NC_022299.1	44996501	44997000	1.55116e-06	0.000852304	-33.0712	hypo	-	intergenic	SPOCK1;KLHL3	-	-	-	-
NC_022299.1	47386501	47387000	1.04705e-05	0.00323446	-28.1643	hypo	-	intergenic	LOC102172435;PURA	-	-	-	-
NC_022299.1	47780001	47780500	2.58115e-05	0.00593883	-25.8055	hypo	-	intergenic	SLC4A9;LOC102175120	-	-	-	-
NC_022299.1	48175001	48175500	1.81657e-06	0.000951404	27.4314	hyper	-	intergenic	LOC106502355;LOC102180848	-	-	-	-
NC_022299.1	48613501	48614000	2.31117e-12	2.03751e-08	31.7333	hyper	LOC102191519	exonic	LOC102191519	promoter	NC_022299.1:48613102-48615302	LOC102191519	rna10573
NC_022299.1	48831001	48831500	2.98458e-06	0.00134843	25.5873	hyper	DIAPH1	intronic	DIAPH1	-	-	-	-
NC_022299.1	49152501	49153000	5.8945e-06	0.00216309	-25.0794	hypo	-	intergenic	PCDH1;KIAA0141	-	-	-	-
NC_022299.1	49341001	49341500	5.47069e-08	6.83184e-05	-26.0983	hypo	NDFIP1	exonic	NDFIP1	-	-	-	-
NC_022299.1	49471501	49472000	9.30555e-09	1.72947e-05	-31.0743	hypo	-	intergenic	NDFIP1;SPRY4	-	-	-	-
NC_022299.1	49548501	49549000	3.54498e-07	0.000287794	-31.3685	hypo	-	intergenic	SPRY4;FGF1	-	-	-	-
NC_022299.1	50084501	50085000	2.39805e-10	9.48645e-07	38.0952	hyper	ARHGAP26	intronic	ARHGAP26	-	-	-	-
NC_022299.1	52533001	52533500	1.6068e-05	0.00432226	30.6876	hyper	-	intergenic	KCTD16;PRELID2	-	-	-	-
NC_022299.1	52648001	52648500	2.03629e-10	8.26887e-07	33.2072	hyper	-	intergenic	KCTD16;PRELID2	-	-	-	-
NC_022299.1	53305501	53306000	1.71824e-06	0.000916828	-27.9611	hypo	-	intergenic	GRXCR2;SH3RF2	-	-	-	-
NC_022299.1	53669001	53669500	3.44997e-05	0.00721798	-25.3913	hypo	RBM27	intronic	RBM27	-	-	-	-
NC_022299.1	53770001	53770500	3.07694e-10	1.13306e-06	52.5541	hyper	-	intergenic	POU4F3;TCERG1	-	-	-	-
NC_022299.1	53987001	53987500	1.19562e-06	0.000712913	30.7453	hyper	-	intergenic	GPR151;PPP2R2B	-	-	-	-
NC_022299.1	54148501	54149000	6.12473e-09	1.24037e-05	40.9596	hyper	PPP2R2B	intronic	PPP2R2B	-	-	-	-
NC_022299.1	54161001	54161500	3.82382e-06	0.00159706	30.4562	hyper	PPP2R2B	intronic	PPP2R2B	-	-	-	-
NC_022299.1	54984001	54984500	2.36398e-05	0.00560311	30.3277	hyper	-	intergenic	DPYSL3;JAKMIP2	-	-	-	-
NC_022299.1	55956001	55956500	4.72327e-06	0.00185077	-29.4384	hypo	-	intergenic	SPINK13;SPINK7	-	-	-	-
NC_022299.1	56708501	56709000	6.77999e-08	8.05947e-05	35.129	hyper	-	upstream	SH3TC2	promoter	NC_022299.1:56707446-56709646	SH3TC2	rna10700
NC_022299.1	57195001	57195500	7.48299e-06	0.00256516	-40.8055	hypo	ARHGEF37	intronic	ARHGEF37	-	-	-	-
NC_022299.1	57455501	57456000	6.84065e-10	2.16685e-06	-39.2666	hypo	PDE6A	intronic	PDE6A	-	-	-	-
NC_022299.1	57536001	57536500	4.00078e-08	5.43327e-05	-31.694	hypo	SLC26A2	intronic	SLC26A2	-	-	-	-
NC_022299.1	57810001	57810500	3.24279e-09	7.54685e-06	37.6484	hyper	-	intergenic	SLC6A7;CAMK2A	-	-	-	-
NC_022299.1	58810001	58810500	9.01981e-08	0.000100471	28.9558	hyper	SLC36A3	exonic	SLC36A3	-	-	-	-
NC_022299.1	59066501	59067000	3.42806e-05	0.00718595	-26.1032	hypo	-	intergenic	FAT2;SPARC	-	-	-	-
NC_022299.1	59160501	59161000	5.02833e-06	0.00192955	31.1001	hyper	-	intergenic	SPARC;ATOX1	-	-	-	-
NC_022299.1	59885001	59885500	3.56598e-06	0.00152264	-27.1506	hypo	NMUR2	exonic	NMUR2	-	-	-	-
NC_022299.1	60611501	60612000	1.25892e-12	1.22861e-08	-44.8598	hypo	-	intergenic	NMUR2;GRIA1	-	-	-	-
NC_022299.1	61531001	61531500	1.10722e-05	0.00335989	37.4707	hyper	-	intergenic	GRIA1;FAM114A2	-	-	-	-
NC_022299.1	61642501	61643000	1.17657e-05	0.00350024	33.2749	hyper	-	intergenic	MFAP3;GALNT10	-	-	-	-
NC_022299.1	62025001	62025500	7.68657e-06	0.00260744	-30.4843	hypo	-	intergenic	SAP30L;HAND1	-	-	-	-
NC_022299.1	62128001	62128500	5.52091e-08	6.86271e-05	-28.5385	hypo	-	intergenic	HAND1;LARP1	-	-	-	-
NC_022299.1	63080001	63080500	9.4343e-08	0.000104013	36.5458	hyper	-	intergenic	MRPL22;SGCD	-	-	-	-
NC_022299.1	63130001	63130500	5.11033e-05	0.00929353	26.2905	hyper	-	intergenic	MRPL22;SGCD	-	-	-	-
NC_022299.1	65120001	65120500	5.22415e-10	1.74247e-06	-31.1528	hypo	CYFIP2	intronic	CYFIP2	-	-	-	-
NC_022299.1	65329501	65330000	7.91238e-07	0.00052443	34.4538	hyper	-	intergenic	ADAM19;SOX30	-	-	-	-
NC_022299.1	65624001	65624500	1.81329e-08	2.9514e-05	-34.4391	hypo	-	intergenic	CLINT1;EBF1	-	-	-	-
NC_022299.1	66242501	66243000	4.63513e-05	0.0087103	25.4274	hyper	-	intergenic	CLINT1;EBF1	-	-	-	-
NC_022299.1	68255501	68256000	7.56879e-11	3.66312e-07	28.4106	hyper	-	intergenic	PTTG1;ATP10B	-	-	-	-
NC_022299.1	70793001	70793500	1.06504e-05	0.00326914	-27.6369	hypo	-	intergenic	GABRG2;CCNG1	-	-	-	-
NC_022299.1	71465001	71465500	2.02851e-05	0.0050798	-27.2893	hypo	-	intergenic	MAT2B;NONE	-	-	-	-
NC_022299.1	71989001	71989500	4.34936e-05	0.00837688	-28.4144	hypo	-	intergenic	MAT2B;NONE	-	-	-	-
NC_022299.1	72210001	72210500	4.10593e-05	0.00807259	30.3088	hyper	-	intergenic	MAT2B;NONE	-	-	-	-
NC_022299.1	72272001	72272500	1.51779e-05	0.00416502	25.3623	hyper	-	intergenic	MAT2B;NONE	-	-	-	-
NC_022299.1	72876001	72876500	7.58781e-09	1.47133e-05	-32.0181	hypo	-	intergenic	MAT2B;NONE	-	-	-	-
NC_022299.1	73192001	73192500	1.22285e-06	0.000722464	29.4321	hyper	-	intergenic	MAT2B;TENM2	-	-	-	-
NC_022299.1	74489001	74489500	6.78239e-06	0.00239922	-31.5263	hypo	-	intergenic	NONE;TENM2	-	-	-	-
NC_022299.1	74596501	74597000	3.60283e-07	0.000290614	-25.1248	hypo	-	intergenic	NONE;TENM2	-	-	-	-
NC_022299.1	76039501	76040000	6.57753e-08	7.88668e-05	25.4748	hyper	TENM2	intronic	TENM2	-	-	-	-
NC_022299.1	78311501	78312000	8.61401e-06	0.0028161	27.5091	hyper	-	intergenic	RPS23;ATP6AP1L	-	-	-	-
NC_022299.1	78681501	78682000	5.16884e-06	0.00196944	-34.4042	hypo	-	intergenic	ATP6AP1L;TMEM167A	-	-	-	-
NC_022299.1	79860001	79860500	3.58501e-08	5.00694e-05	27.3577	hyper	-	intergenic	HAPLN1;EDIL3	-	-	-	-
NC_022299.1	79988001	79988500	5.45722e-05	0.00972184	-27.8014	hypo	EDIL3	intronic	EDIL3	-	-	-	-
NC_022299.1	80390001	80390500	2.39217e-05	0.00564628	32.6241	hyper	-	intergenic	EDIL3;LOC102173562	-	-	-	-
NC_022299.1	82422501	82423000	2.66934e-07	0.000234109	-31.1521	hypo	-	intergenic	LOC102173562;RASA1	-	-	-	-
NC_022299.1	82462501	82463000	6.85474e-06	0.00241832	-25.4717	hypo	-	intergenic	LOC102173562;RASA1	-	-	-	-
NC_022299.1	83353501	83354000	1.12162e-06	0.000679414	-25.6941	hypo	-	intergenic	CCNH;LOC102171331	-	-	-	-
NC_022299.1	84069501	84070000	5.48749e-08	6.8456e-05	-33.7583	hypo	-	intergenic	TMEM161B;MEF2C	-	-	-	-
NC_022299.1	84140001	84140500	1.61552e-05	0.00433734	-25.3725	hypo	-	intergenic	TMEM161B;MEF2C	-	-	-	-
NC_022299.1	85454501	85455000	4.1761e-06	0.00169545	-26.6146	hypo	-	intergenic	MEF2C;LOC102172996	-	-	-	-
NC_022299.1	86741501	86742000	1.69835e-10	7.12851e-07	27.7941	hyper	ADGRV1	intronic	ADGRV1	-	-	-	-
NC_022299.1	87172001	87172500	2.31507e-06	0.00113457	-35.096	hypo	-	intergenic	ARRDC3;LOC102179763	-	-	-	-
NC_022299.1	88358001	88358500	3.79762e-06	0.00159004	31.1011	hyper	-	intergenic	ARRDC3;LOC102179763	-	-	-	-
NC_022299.1	89126501	89127000	2.28491e-09	5.6799e-06	-33.7527	hypo	-	intergenic	LOC102174116;FAM172A	-	-	-	-
NC_022299.1	90325001	90325500	4.96518e-06	0.0019143	-25.2976	hypo	MCTP1	intronic	MCTP1	-	-	-	-
NC_022299.1	90543001	90543500	5.41804e-06	0.00203691	28.4305	hyper	-	intergenic	MCTP1;FAM81B	-	-	-	-
NC_022299.1	90642501	90643000	2.24909e-06	0.00111072	40.5912	hyper	LOC102174390	intergenic	MCTP1;FAM81B	-	-	-	-
NC_022299.1	92212001	92212500	5.50718e-08	6.85574e-05	28.8265	hyper	-	upstream	ERAP1	promoter	NC_022299.1:92211147-92213347	ERAP1	rna11017
NC_022299.1	94330001	94330500	9.97616e-07	0.000621769	-27.6352	hypo	-	intergenic	CHD1;FAM174A	-	-	-	-
NC_022299.1	94438501	94439000	3.55705e-07	0.000288491	32.6624	hyper	-	intergenic	CHD1;FAM174A	-	-	-	-
NC_022299.1	94580001	94580500	7.31428e-06	0.00252558	-26.5126	hypo	LOC102177161	intergenic	CHD1;FAM174A	-	-	-	-
NC_022299.1	95193501	95194000	4.33613e-05	0.00835682	-25.0659	hypo	-	intergenic	CHD1;FAM174A	-	-	-	-
NC_022299.1	97464001	97464500	2.47001e-05	0.00575908	-30.3822	hypo	LOC102178825	intergenic	SLCO6A1;PAM	-	-	-	-
NC_022299.1	97772001	97772500	2.35453e-05	0.00558653	-28.4049	hypo	LOC102189671	intergenic	SLCO6A1;PAM	-	-	-	-
NC_022299.1	98504001	98504500	8.61791e-18	3.24401e-13	-36.2027	hypo	NUDT12	intronic	NUDT12	-	-	-	-
NC_022299.1	98880001	98880500	3.56045e-07	0.000288669	27.138	hyper	-	intergenic	NUDT12;NONE	-	-	-	-
NC_022299.1	99665001	99665500	2.98151e-05	0.00653173	34.2083	hyper	-	intergenic	NUDT12;NONE	-	-	-	-
NC_022299.1	101156001	101156500	1.38104e-07	0.000140202	-28.3097	hypo	-	intergenic	NONE;EFNA5	-	-	-	-
NC_022299.1	101266501	101267000	1.32713e-05	0.003796	26.9737	hyper	-	intergenic	NONE;EFNA5	-	-	-	-
NC_022299.1	101270501	101271000	7.95643e-06	0.00266523	-26.5494	hypo	-	intergenic	NONE;EFNA5	-	-	-	-
NC_022299.1	101663001	101663500	2.74246e-08	4.05216e-05	-30.1123	hypo	-	intergenic	NONE;EFNA5	-	-	-	-
NC_022299.1	102183001	102183500	4.44315e-08	5.82792e-05	-29.2549	hypo	-	intergenic	NONE;EFNA5	-	-	-	-
NC_022299.1	103615501	103616000	2.13138e-09	5.37715e-06	28.3665	hyper	-	intergenic	FBXL17;FER	-	-	-	-
NC_022299.1	103695501	103696000	1.17074e-07	0.000122795	-27.634	hypo	-	intergenic	FBXL17;FER	-	-	-	-
NC_022299.1	105447001	105447500	1.29291e-06	0.000749894	-30.0236	hypo	TMEM232	intronic	TMEM232	-	-	-	-
NC_022299.1	105570501	105571000	2.40808e-05	0.00566878	28.4165	hyper	TMEM232	exonic	TMEM232	-	-	-	-
NC_022299.1	105836501	105837000	4.20052e-05	0.00818662	-27.6122	hypo	-	intergenic	SLC25A46;TSLP	-	-	-	-
NC_022299.1	105902001	105902500	1.69448e-05	0.00448287	27.9938	hyper	-	intergenic	SLC25A46;TSLP	-	-	-	-
NC_022299.1	105990501	105991000	2.34062e-08	3.59271e-05	32.6016	hyper	-	intergenic	SLC25A46;TSLP	-	-	-	-
NC_022300.1	1651001	1651500	1.33433e-06	0.000767239	29.1035	hyper	-	intergenic	C8H4orf27;MFAP3L	-	-	-	-
NC_022300.1	4690001	4690500	4.2054e-05	0.0081941	28.8454	hyper	GALNTL6	intronic	GALNTL6	-	-	-	-
NC_022300.1	5097001	5097500	2.17975e-05	0.00531924	-29.1667	hypo	GALNTL6	intronic	GALNTL6	-	-	-	-
NC_022300.1	5886001	5886500	2.13621e-06	0.00106923	-37.9148	hypo	-	intergenic	LOC102171788;FBXO8	-	-	-	-
NC_022300.1	6388001	6388500	4.38435e-15	8.66451e-11	34.7875	hyper	FBXO8	intronic	FBXO8	-	-	-	-
NC_022300.1	7248001	7248500	8.97567e-06	0.00290233	26.2493	hyper	-	intergenic	DEFB134;CTSB	-	-	-	-
NC_022300.1	7561001	7561500	5.86931e-12	4.51915e-08	-37.2985	hypo	-	intergenic	GATA4;BLK	-	-	-	-
NC_022300.1	7805501	7806000	1.39632e-05	0.00393179	-26.5999	hypo	MTMR9	intronic	MTMR9	-	-	-	-
NC_022300.1	8197501	8198000	2.16899e-10	8.70342e-07	-36.9529	hypo	-	intergenic	XKR6;PINX1	-	-	-	-
NC_022300.1	8203501	8204000	4.30507e-08	5.70677e-05	-29.7044	hypo	-	intergenic	XKR6;PINX1	-	-	-	-
NC_022300.1	8972501	8973000	4.46362e-08	5.84829e-05	27.6561	hyper	-	intergenic	MSRA;KIF13B	-	-	-	-
NC_022300.1	9296001	9296500	2.90104e-11	1.6821e-07	28.6058	hyper	KIF13B	exonic	KIF13B	-	-	-	-
NC_022300.1	10191501	10192000	7.04768e-06	0.0024597	27.1046	hyper	LOC102189034	intronic	LOC102189034	-	-	-	-
NC_022300.1	10653501	10654000	1.24387e-07	0.000128982	28.7645	hyper	SCARA5	intronic	SCARA5	-	-	-	-
NC_022300.1	10908001	10908500	7.08817e-08	8.36709e-05	-27.29	hypo	LOC102182127	intronic	LOC102182127	-	-	-	-
NC_022300.1	12210501	12211000	1.43581e-07	0.000144709	-26.5295	hypo	-	intergenic	ACO1;NONE	-	-	-	-
NC_022300.1	12244501	12245000	4.24367e-09	9.20749e-06	-43.5516	hypo	-	intergenic	ACO1;NONE	-	-	-	-
NC_022300.1	12513001	12513500	5.63683e-05	0.00994248	-31.5364	hypo	-	intergenic	ACO1;NONE	-	-	-	-
NC_022300.1	13023501	13024000	8.07315e-09	1.53896e-05	-41.0672	hypo	-	intergenic	ACO1;NONE	-	-	-	-
NC_022300.1	13818501	13819000	1.84952e-09	4.81991e-06	39.9872	hyper	-	intergenic	NONE;LINGO2	-	-	-	-
NC_022300.1	13897501	13898000	2.4666e-06	0.00118411	-36.3235	hypo	-	intergenic	NONE;LINGO2	-	-	-	-
NC_022300.1	15977001	15977500	5.85598e-06	0.00215542	-27.791	hypo	-	intergenic	LINGO2;C8H9orf72	-	-	-	-
NC_022300.1	16090001	16090500	2.18967e-05	0.00533551	-26.6574	hypo	-	intergenic	LINGO2;C8H9orf72	-	-	-	-
NC_022300.1	16476001	16476500	5.86644e-06	0.00215793	32.4501	hyper	LOC106502388	intronic	LOC106502388	-	-	-	-
NC_022300.1	16939501	16940000	3.01716e-05	0.00658731	-30.3571	hypo	-	intergenic	CAAP1;NONE	-	-	-	-
NC_022300.1	18374501	18375000	5.45443e-07	0.000396951	-30.0979	hypo	-	intergenic	CAAP1;IZUMO3	-	-	-	-
NC_022300.1	20103001	20103500	9.37508e-10	2.78258e-06	33.8495	hyper	-	intergenic	ELAVL2;DMRTA1	-	-	-	-
NC_022300.1	20209001	20209500	5.35689e-06	0.00201807	28.2051	hyper	-	intergenic	ELAVL2;DMRTA1	-	-	-	-
NC_022300.1	20534501	20535000	1.26731e-06	0.000740574	28.5875	hyper	-	intergenic	ELAVL2;DMRTA1	-	-	-	-
NC_022300.1	21718001	21718500	5.09441e-10	1.71366e-06	-45.321	hypo	MTAP	intronic	MTAP	-	-	-	-
NC_022300.1	23931501	23932000	4.63799e-15	9.09002e-11	-43.2735	hypo	-	intergenic	SLC24A2;ACER2	-	-	-	-
NC_022300.1	25227501	25228000	1.41379e-05	0.00396124	35.73	hyper	-	intergenic	ADAMTSL1;SH3GL2	-	-	-	-
NC_022300.1	25706001	25706500	3.29082e-05	0.00699233	-31.2392	hypo	SH3GL2	intronic	SH3GL2	-	-	-	-
NC_022300.1	25823001	25823500	2.47444e-06	0.00118667	27.0721	hyper	-	intergenic	SH3GL2;CNTLN	-	-	-	-
NC_022300.1	25921001	25921500	5.91519e-07	0.000421539	32.4053	hyper	-	intergenic	SH3GL2;CNTLN	-	-	-	-
NC_022300.1	26121501	26122000	4.97704e-06	0.001917	-27.3648	hypo	CNTLN	intronic	CNTLN	-	-	-	-
NC_022300.1	26869501	26870000	9.35513e-06	0.00298937	-26.6982	hypo	BNC2	intronic	BNC2	promoter	NC_022300.1:26868874-26871074	BNC2	rna11280
NC_022300.1	27334001	27334500	1.38519e-09	3.84656e-06	31.5318	hyper	-	intergenic	BNC2;CCDC171	-	-	-	-
NC_022300.1	27899501	27900000	2.80986e-07	0.000243373	-31.1713	hypo	PSIP1	intronic	PSIP1	-	-	-	-
NC_022300.1	28223001	28223500	8.7591e-13	9.15069e-09	-33.4294	hypo	-	intergenic	TTC39B;FREM1	-	-	-	-
NC_022300.1	29808001	29808500	1.36439e-06	0.000779187	-41.4043	hypo	-	intergenic	NFIB;MPDZ	-	-	-	-
NC_022300.1	31851001	31851500	3.19653e-07	0.000266263	45.5547	hyper	-	intergenic	TYRP1;PTPRD	-	-	-	-
NC_022300.1	33143501	33144000	1.23401e-05	0.00361958	-29.3323	hypo	PTPRD	intronic	PTPRD	-	-	-	-
NC_022300.1	33362001	33362500	2.24497e-10	8.9628e-07	37.9846	hyper	PTPRD	intronic	PTPRD	-	-	-	-
NC_022300.1	34022501	34023000	3.40265e-06	0.0014764	-27.0975	hypo	PTPRD	intronic	PTPRD	-	-	-	-
NC_022300.1	35066501	35067000	2.72445e-05	0.00615062	-27.4448	hypo	PTPRD	intronic	PTPRD	-	-	-	-
NC_022300.1	36964001	36964500	8.89067e-06	0.0028827	-29.2547	hypo	-	intergenic	KDM4C;GLDC	-	-	-	-
NC_022300.1	37948501	37949000	4.89849e-05	0.00903661	29.4577	hyper	LOC106502403;PDCD1LG2	intronic	PDCD1LG2	-	-	-	-
NC_022300.1	38394501	38395000	4.84529e-08	6.22895e-05	50.9454	hyper	-	intergenic	JAK2;RCL1	-	-	-	-
NC_022300.1	41389001	41389500	1.39567e-05	0.00393135	26.1623	hyper	LOC106502399	intergenic	SMARCA2;LOC102178355	-	-	-	-
NC_022300.1	42314001	42314500	4.09353e-10	1.45981e-06	-29.1743	hypo	-	intergenic	LOC102178355;DMRT3	-	-	-	-
NC_022300.1	42595001	42595500	8.43043e-08	9.5351e-05	-29.0133	hypo	KANK1	intronic	KANK1	-	-	-	-
NC_022300.1	42755001	42755500	2.17035e-05	0.00530631	41.3199	hyper	-	intergenic	KANK1;DOCK8	-	-	-	-
NC_022300.1	43326001	43326500	7.64631e-08	8.85839e-05	-25.2529	hypo	PGM5	intronic	PGM5	-	-	-	-
NC_022300.1	43461501	43462000	9.15889e-08	0.000101511	26.3491	hyper	-	intergenic	TMEM252;PIP5K1B	-	-	-	-
NC_022300.1	44109001	44109500	1.49127e-07	0.000149347	26.1252	hyper	TJP2	intronic	TJP2	-	-	-	-
NC_022300.1	44477001	44477500	1.18499e-06	0.000708211	25.7113	hyper	APBA1	intronic	APBA1	-	-	-	-
NC_022300.1	44550001	44550500	2.18584e-09	5.50286e-06	-41.6517	hypo	-	intergenic	APBA1;PTAR1	-	-	-	-
NC_022300.1	46682501	46683000	3.52239e-05	0.00732359	26.3758	hyper	-	intergenic	TMEM2;ABHD17B	-	-	-	-
NC_022300.1	46842501	46843000	1.20682e-13	1.60373e-09	55.8333	hyper	-	intergenic	C8H9orf85;GDA	-	-	-	-
NC_022300.1	46984001	46984500	7.56626e-06	0.00258424	34.4984	hyper	LOC102170604	intergenic	C8H9orf85;GDA	-	-	-	-
NC_022300.1	48039001	48039500	1.22609e-09	3.47804e-06	-28.3251	hypo	-	intergenic	ANXA1;RORB	-	-	-	-
NC_022300.1	48500001	48500500	5.14658e-05	0.00933677	25.0926	hyper	-	intergenic	ANXA1;RORB	-	-	-	-
NC_022300.1	48963001	48963500	7.46312e-06	0.00256094	37.9344	hyper	-	intergenic	ANXA1;RORB	-	-	-	-
NC_022300.1	49395501	49396000	7.7539e-07	0.00051632	-29.9956	hypo	RORB	intronic	RORB	-	-	-	-
NC_022300.1	49963501	49964000	9.20623e-06	0.00295913	-27.3096	hypo	-	intergenic	OSTF1;PCSK5	-	-	-	-
NC_022300.1	50546501	50547000	3.08732e-05	0.00668815	26.7691	hyper	-	intergenic	OSTF1;PCSK5	-	-	-	-
NC_022300.1	51116001	51116500	8.31527e-06	0.00274416	-29.8747	hypo	-	intergenic	RFK;GCNT1	-	-	-	-
NC_022300.1	54467501	54468000	1.08509e-06	0.00066049	-39.4596	hypo	-	intergenic	TLE4;LOC102171515	-	-	-	-
NC_022300.1	54647501	54648000	2.99509e-06	0.00135111	-27.0089	hypo	-	intergenic	TLE4;LOC102171515	-	-	-	-
NC_022300.1	54999501	55000000	3.85315e-07	0.000305553	-25.8509	hypo	-	intergenic	LOC102171515;TLE1	-	-	-	-
NC_022300.1	55689001	55689500	4.95791e-05	0.00910183	-31.2698	hypo	-	intergenic	LOC102171515;TLE1	-	-	-	-
NC_022300.1	56193501	56194000	2.71452e-10	1.0333e-06	30.5263	hyper	TLE1	intronic	TLE1	-	-	-	-
NC_022300.1	56706001	56706500	4.18832e-05	0.00817328	25.6947	hyper	-	intergenic	LOC102177523;PHF24	-	-	-	-
NC_022300.1	57232501	57233000	1.33916e-08	2.30967e-05	-48.7013	hypo	-	intergenic	LOC102177523;PHF24	-	-	-	-
NC_022300.1	57447501	57448000	2.06614e-05	0.00514254	-37.8788	hypo	-	intergenic	LOC102177523;PHF24	-	-	-	-
NC_022300.1	58504501	58505000	3.01114e-09	7.11243e-06	-33.9713	hypo	TMEM8B	exonic	TMEM8B	-	-	-	-
NC_022300.1	58599501	58600000	1.47401e-09	4.03183e-06	35.5064	hyper	-	intergenic	HRCT1;LOC102183418	-	-	-	-
NC_022300.1	58607001	58607500	1.32673e-10	5.81575e-07	-40.1945	hypo	-	intergenic	HRCT1;LOC102183418	-	-	-	-
NC_022300.1	59103001	59103500	3.92094e-10	1.40886e-06	-46.9677	hypo	-	intergenic	RNF38;MELK	-	-	-	-
NC_022300.1	59242001	59242500	2.46701e-05	0.00575665	-31.6373	hypo	-	intergenic	MELK;PAX5	-	-	-	-
NC_022300.1	59536501	59537000	3.25712e-05	0.0069481	-27.416	hypo	PAX5	intronic	PAX5	-	-	-	-
NC_022300.1	59587501	59588000	7.21943e-09	1.41494e-05	-28.8617	hypo	-	upstream	ZCCHC7	promoter	NC_022300.1:59586110-59588310;NC_022300.1:59586116-59588316	ZCCHC7	rna11580;rna11581
NC_022300.1	60526501	60527000	2.15963e-05	0.00528865	35.0235	hyper	LOC102184147	intergenic	SHB;LOC106502412	-	-	-	-
NC_022300.1	60845501	60846000	8.44353e-11	4.0242e-07	31.5209	hyper	LOC102191700	exonic	LOC102191700	-	-	-	-
NC_022300.1	61053501	61054000	5.87337e-09	1.19971e-05	31.136	hyper	TDRD7	intronic	TDRD7	-	-	-	-
NC_022300.1	61565001	61565500	9.62972e-06	0.00304989	33.9286	hyper	TRIM14	intronic	TRIM14	-	-	-	-
NC_022300.1	61683501	61684000	4.8203e-06	0.00187891	-26.1286	hypo	TBC1D2	intronic	TBC1D2	-	-	-	-
NC_022300.1	62246501	62247000	1.40992e-07	0.000142585	-45.2594	hypo	-	intergenic	GALNT12;COL15A1	-	-	-	-
NC_022300.1	62519501	62520000	2.9048e-06	0.00132447	-35.1874	hypo	TGFBR1	intronic	TGFBR1	-	-	-	-
NC_022300.1	64889501	64890000	8.98572e-06	0.00290457	-26.9397	hypo	-	intergenic	LOC102189480;LOC102177524	-	-	-	-
NC_022300.1	65718501	65719000	3.79169e-06	0.00158868	41.6437	hyper	-	intergenic	LZTS1;GFRA2	-	-	-	-
NC_022300.1	66597001	66597500	2.25868e-08	3.49408e-05	39.4737	hyper	-	intergenic	LZTS1;GFRA2	-	-	-	-
NC_022300.1	66700001	66700500	6.47866e-10	2.07062e-06	32.3056	hyper	-	intergenic	LZTS1;GFRA2	-	-	-	-
NC_022300.1	66818001	66818500	3.8913e-05	0.00780994	32.9918	hyper	-	intergenic	LZTS1;GFRA2	-	-	-	-
NC_022300.1	68360001	68360500	1.55938e-06	0.00085483	-28.9408	hypo	PEBP4	intronic	PEBP4	-	-	-	-
NC_022300.1	68443001	68443500	3.36985e-09	7.76633e-06	27.2153	hyper	PEBP4	intronic	PEBP4	-	-	-	-
NC_022300.1	68655001	68655500	3.01795e-05	0.00658789	32.6265	hyper	LOXL2	intronic	LOXL2	-	-	-	-
NC_022300.1	71749501	71750000	9.11195e-06	0.00293751	-35.2958	hypo	PPP2R2A	intronic	PPP2R2A	-	-	-	-
NC_022300.1	72454001	72454500	7.77625e-07	0.000516997	-27.5048	hypo	-	intergenic	ADRA1A;STMN4	-	-	-	-
NC_022300.1	72766001	72766500	9.69191e-06	0.00306039	-48.1685	hypo	CHRNA2	upstream	CHRNA2	promoter	NC_022300.1:72765767-72767967	CHRNA2	rna11784
NC_022300.1	73061001	73061500	1.59691e-05	0.00430788	41.8199	hyper	-	downstream	B4GALT1	-	-	-	-
NC_022300.1	74032001	74032500	2.65052e-11	1.55586e-07	46.5776	hyper	DNAI1	intronic	DNAI1	-	-	-	-
NC_022300.1	74104001	74104500	1.22846e-08	2.15639e-05	-46.4706	hypo	CNTFR	intronic	CNTFR	-	-	-	-
NC_022300.1	74230501	74231000	1.88315e-05	0.00483616	27.8909	hyper	-	intergenic	CCL19;CCL21	-	-	-	-
NC_022300.1	75451501	75452000	1.0376e-06	0.000640294	-28.0731	hypo	-	intergenic	RMI1;SLC28A3	-	-	-	-
NC_022300.1	77208001	77208500	3.98411e-07	0.000313479	32.1701	hyper	-	intergenic	AGTPBP1;NAA35	-	-	-	-
NC_022300.1	77482501	77483000	1.41015e-22	1.96714e-17	42.1231	hyper	-	intergenic	GOLM1;ISCA1	-	-	-	-
NC_022300.1	77764501	77765000	2.66532e-06	0.00125015	27.4444	hyper	-	intergenic	ZCCHC6;DAPK1	-	-	-	-
NC_022300.1	78100001	78100500	1.19921e-05	0.0035498	30.5246	hyper	-	intergenic	ZCCHC6;DAPK1	-	-	-	-
NC_022300.1	79291001	79291500	4.24425e-05	0.00824001	34.2906	hyper	-	intergenic	FBP1;C8H9orf3	-	-	-	-
NC_022300.1	80109501	80110000	1.85698e-12	1.7069e-08	-52.7386	hypo	FANCC	UTR5	FANCC	promoter	NC_022300.1:80109344-80111544	FANCC	rna11903
NC_022300.1	80574501	80575000	3.37709e-06	0.00146922	28.6178	hyper	-	intergenic	PTCH1;ERCC6L2	-	-	-	-
NC_022300.1	82465501	82466000	2.18119e-05	0.00532166	-25.698	hypo	-	intergenic	BICD2;FGD3	-	-	-	-
NC_022300.1	82634501	82635000	2.10022e-06	0.00105344	27.494	hyper	-	intergenic	NINJ1;WNK2	-	-	-	-
NC_022300.1	83702501	83703000	8.14716e-14	1.12331e-09	-55.4553	hypo	-	intergenic	SPATA31C2;LOC102173298	-	-	-	-
NC_022300.1	83872501	83873000	8.88715e-13	9.24375e-09	-26.7759	hypo	-	UTR5	SPTLC1	promoter	NC_022300.1:83870999-83873199	SPTLC1	rna11973
NC_022300.1	84032501	84033000	4.2093e-09	9.17394e-06	51.7742	hyper	-	intergenic	SPTLC1;ROR2	-	-	-	-
NC_022300.1	84188001	84188500	2.56054e-05	0.00591209	35.8108	hyper	ROR2	intronic	ROR2	-	-	-	-
NC_022300.1	84953001	84953500	1.46825e-06	0.000817932	-44.8529	hypo	-	intergenic	AUH;SYK	-	-	-	-
NC_022300.1	86484001	86484500	2.24894e-05	0.00542225	33.2726	hyper	-	intergenic	LOC102187768;GADD45G	-	-	-	-
NC_022300.1	87948001	87948500	1.14312e-06	0.000688216	-28.908	hypo	-	intergenic	SPIN1;CDK20	-	-	-	-
NC_022300.1	88156001	88156500	1.0698e-05	0.00327932	-26.9742	hypo	FBXW12	intronic	FBXW12	-	-	-	-
NC_022300.1	90407501	90408000	9.68359e-06	0.00305892	-28.5909	hypo	-	intergenic	GRIN3A;CYLC2	-	-	-	-
NC_022300.1	92661501	92662000	9.29754e-15	1.64857e-10	40.3065	hyper	LOC106502447	intergenic	NIPSNAP3A;ABCA1	-	-	-	-
NC_022300.1	92875001	92875500	5.12994e-09	1.0766e-05	-41.7262	hypo	-	intergenic	ABCA1;SLC44A1	-	-	-	-
NC_022300.1	93776001	93776500	4.5752e-11	2.4273e-07	-27.6776	hypo	-	intergenic	TMEM38B;ZNF462	-	-	-	-
NC_022300.1	95241001	95241500	4.14787e-06	0.00168695	28.0303	hyper	KLF4	exonic	KLF4	-	-	-	-
NC_022300.1	96490501	96491000	1.20609e-06	0.000716303	-38.5481	hypo	-	intergenic	KLF4;ACTL7B	-	-	-	-
NC_022300.1	96657501	96658000	1.47855e-13	1.89533e-09	42.6658	hyper	TMEM245	intronic	TMEM245	-	-	-	-
NC_022300.1	96776001	96776500	1.98167e-05	0.00500446	-30.3333	hypo	EPB41L4B	intronic	EPB41L4B	-	-	-	-
NC_022300.1	96787501	96788000	1.72033e-10	7.208e-07	-45.6522	hypo	EPB41L4B	intronic	EPB41L4B	-	-	-	-
NC_022300.1	96793001	96793500	2.57261e-09	6.26376e-06	40.5769	hyper	EPB41L4B	intronic	EPB41L4B	-	-	-	-
NC_022300.1	96980501	96981000	4.02443e-07	0.000315396	-26.8488	hypo	PTPN3	intronic	PTPN3	-	-	-	-
NC_022300.1	99322501	99323000	8.98729e-06	0.00290457	33.523	hyper	-	downstream	UGCG	-	-	-	-
NC_022300.1	100075501	100076000	5.28902e-06	0.00200052	-25.1577	hypo	SNX30	intronic	SNX30	-	-	-	-
NC_022300.1	100142001	100142500	8.11484e-06	0.00270132	26.254	hyper	-	intergenic	SLC46A2;LOC102169477	-	-	-	-
NC_022300.1	100351001	100351500	1.17908e-12	1.16023e-08	34.8859	hyper	-	intergenic	ZFP37;SLC31A2	-	-	-	-
NC_022300.1	101311001	101311500	4.19874e-05	0.00818517	27.9862	hyper	-	intergenic	AMBP;KIF12	-	-	-	-
NC_022300.1	101503001	101503500	2.04765e-14	3.30338e-10	-37.4159	hypo	COL27A1	intronic	COL27A1	-	-	-	-
NC_022300.1	101568001	101568500	2.04894e-07	0.000189658	-30.8114	hypo	AKNA	intronic	AKNA	-	-	-	-
NC_022300.1	101749501	101750000	1.34405e-07	0.000136915	28.6094	hyper	-	intergenic	LOC106502441;ATP6V1G1	-	-	-	-
NC_022300.1	101997001	101997500	3.10326e-05	0.00671533	30.6653	hyper	-	intergenic	TNFSF15;TNFSF8	-	-	-	-
NC_022300.1	102169501	102170000	2.51736e-08	3.80122e-05	-38.3841	hypo	-	intergenic	TNFSF8;TNC	-	-	-	-
NC_022300.1	102185501	102186000	9.56268e-13	9.73294e-09	46.2397	hyper	-	intergenic	TNFSF8;TNC	-	-	-	-
NC_022300.1	102225001	102225500	1.54985e-12	1.46007e-08	-26.6629	hypo	TNC	intronic	TNC	-	-	-	-
NC_022300.1	102729001	102729500	1.8794e-14	3.08846e-10	31.4006	hyper	-	intergenic	TNC;PAPPA	-	-	-	-
NC_022300.1	102982001	102982500	4.15182e-06	0.00168827	25.0395	hyper	-	intergenic	TNC;PAPPA	-	-	-	-
NC_022300.1	103846001	103846500	5.80268e-10	1.89807e-06	25.8986	hyper	ASTN2	intronic	ASTN2	-	-	-	-
NC_022300.1	104062501	104063000	1.0273e-06	0.000635756	30.1384	hyper	ASTN2	intronic	ASTN2	-	-	-	-
NC_022300.1	104367001	104367500	6.54736e-07	0.000452814	-26.5058	hypo	ASTN2	intronic	ASTN2	-	-	-	-
NC_022300.1	104468501	104469000	3.41005e-07	0.000279747	-38.4427	hypo	ASTN2	intronic	ASTN2	-	-	-	-
NC_022300.1	105018501	105019000	2.02529e-05	0.00507496	-29.9819	hypo	-	intergenic	TLR4;BRINP1	-	-	-	-
NC_022300.1	105024001	105024500	1.23083e-05	0.00361284	28.7062	hyper	-	intergenic	TLR4;BRINP1	-	-	-	-
NC_022300.1	105664001	105664500	9.20793e-07	0.000587792	-29.3053	hypo	-	intergenic	TLR4;BRINP1	-	-	-	-
NC_022300.1	105831501	105832000	7.38557e-06	0.00254081	26.3037	hyper	-	intergenic	TLR4;BRINP1	-	-	-	-
NC_022300.1	107340001	107340500	1.48209e-12	1.41724e-08	26.1907	hyper	-	intergenic	BRINP1;CDK5RAP2	-	-	-	-
NC_022300.1	107751001	107751500	2.91202e-06	0.00132609	-27.8912	hypo	-	intergenic	BRINP1;CDK5RAP2	-	-	-	-
NC_022300.1	107863501	107864000	2.67734e-05	0.00608543	-25.9154	hypo	CDK5RAP2	intronic	CDK5RAP2	-	-	-	-
NC_022300.1	107931001	107931500	9.75659e-06	0.00307109	-29.8016	hypo	CDK5RAP2	intronic	CDK5RAP2	-	-	-	-
NC_022300.1	107998501	107999000	1.01241e-17	3.69373e-13	-27.8876	hypo	-	upstream	CDK5RAP2	promoter	NC_022300.1:107998203-108000403	CDK5RAP2	rna12195
NC_022300.1	108665001	108665500	3.52171e-11	1.96973e-07	25.7171	hyper	-	intergenic	RAB14;GSN	-	-	-	-
NC_022300.1	108682501	108683000	3.49602e-08	4.91339e-05	26.9924	hyper	GSN	intronic	GSN	-	-	-	-
NC_022300.1	108981001	108981500	2.14144e-05	0.00526641	-25.6434	hypo	RNASEH1	intronic	RNASEH1	-	-	-	-
NC_022300.1	109342501	109343000	9.61752e-06	0.00304849	-27.3718	hypo	-	intergenic	TSSC1;MYT1L	-	-	-	-
NC_022300.1	110008001	110008500	3.24952e-05	0.00693877	-31.8304	hypo	MYT1L	intronic	MYT1L	-	-	-	-
NC_022300.1	110276001	110276500	2.23427e-09	5.5833e-06	25.0423	hyper	SNTG2	exonic	SNTG2	-	-	-	-
NC_022300.1	110401001	110401500	6.35159e-09	1.27434e-05	-39.3813	hypo	-	intergenic	SNTG2;TMEM18	-	-	-	-
NC_022301.1	268001	268500	9.6701e-08	0.000106071	36.3467	hyper	-	intergenic	EEF1A1;SLC17A5	-	-	-	-
NC_022301.1	385501	386000	7.36711e-18	2.8641e-13	-27.1659	hypo	-	intergenic	SLC17A5;CD109	-	-	-	-
NC_022301.1	476001	476500	4.2816e-11	2.29204e-07	-25.5589	hypo	CD109	intronic	CD109	-	-	-	-
NC_022301.1	507501	508000	3.18071e-13	3.69755e-09	-48.1338	hypo	CD109	intronic	CD109	-	-	-	-
NC_022301.1	610501	611000	2.22898e-05	0.0053927	-26.7899	hypo	-	intergenic	CD109;COL12A1	-	-	-	-
NC_022301.1	1207501	1208000	2.93821e-05	0.00646622	-28.2592	hypo	-	intergenic	CD109;COL12A1	-	-	-	-
NC_022301.1	1366501	1367000	8.09562e-06	0.00269758	26.3538	hyper	-	intergenic	CD109;COL12A1	-	-	-	-
NC_022301.1	1474501	1475000	1.49676e-07	0.000149748	-33.1548	hypo	-	intergenic	CD109;COL12A1	-	-	-	-
NC_022301.1	2599001	2599500	2.3214e-06	0.00113673	-35.9248	hypo	-	intergenic	SENP6;MYO6	-	-	-	-
NC_022301.1	3964501	3965000	2.45584e-05	0.00574414	25.4815	hyper	-	intergenic	LOC102171337;HTR1B	-	-	-	-
NC_022301.1	5596501	5597000	3.91581e-06	0.00162176	-29.9249	hypo	-	intergenic	MEI4;IRAK1BP1	-	-	-	-
NC_022301.1	5756001	5756500	1.30872e-06	0.000756423	-28.1711	hypo	-	intergenic	IRAK1BP1;PHIP	-	-	-	-
NC_022301.1	6906501	6907000	1.50724e-12	1.42976e-08	-35.0346	hypo	-	intergenic	ELOVL4;TTK	-	-	-	-
NC_022301.1	7840001	7840500	3.12673e-06	0.00139223	28.9562	hyper	-	intergenic	BCKDHB;FAM46A	-	-	-	-
NC_022301.1	9622501	9623000	3.13527e-06	0.00139394	-28.1004	hypo	-	intergenic	TPBG;UBE3D	-	-	-	-
NC_022301.1	9712001	9712500	1.63584e-05	0.00437304	34.05	hyper	-	intergenic	TPBG;UBE3D	-	-	-	-
NC_022301.1	9964001	9964500	9.79296e-07	0.000614063	-30.541	hypo	-	intergenic	TPBG;UBE3D	-	-	-	-
NC_022301.1	9992001	9992500	2.63271e-05	0.00602008	28.4731	hyper	-	intergenic	TPBG;UBE3D	-	-	-	-
NC_022301.1	10266001	10266500	8.18152e-06	0.00271665	-33.5752	hypo	DOPEY1	intronic	DOPEY1	-	-	-	-
NC_022301.1	10273001	10273500	2.83945e-10	1.07054e-06	44.2857	hyper	DOPEY1	intronic	DOPEY1	-	-	-	-
NC_022301.1	12313501	12314000	1.55766e-12	1.46007e-08	-40.211	hypo	-	intergenic	CENPW;TRMT11	-	-	-	-
NC_022301.1	12739501	12740000	1.93788e-05	0.00493202	26.5306	hyper	-	intergenic	HEY2;HDDC2	-	-	-	-
NC_022301.1	13550501	13551000	3.703e-10	1.33667e-06	-27.3141	hypo	NKAIN2	intronic	NKAIN2	-	-	-	-
NC_022301.1	14797001	14797500	1.20183e-05	0.00355474	-26.7204	hypo	-	intergenic	NKAIN2;TRDN	-	-	-	-
NC_022301.1	15553001	15553500	4.63654e-06	0.0018274	34.5361	hyper	-	intergenic	LOC102191525;SMPDL3A	-	-	-	-
NC_022301.1	16655501	16656000	3.30716e-07	0.000273557	33.3715	hyper	-	intergenic	HSF2;GJA1	-	-	-	-
NC_022301.1	16718501	16719000	9.27742e-06	0.00297412	28.002	hyper	-	intergenic	HSF2;GJA1	-	-	-	-
NC_022301.1	16889001	16889500	2.47052e-06	0.00118551	-28.3436	hypo	GJA1	intronic	GJA1	-	-	-	-
NC_022301.1	18021501	18022000	3.8355e-07	0.000304514	-27.7185	hypo	-	intergenic	TBC1D32;MAN1A1	-	-	-	-
NC_022301.1	18030001	18030500	2.09114e-10	8.44822e-07	52.4955	hyper	-	intergenic	TBC1D32;MAN1A1	-	-	-	-
NC_022301.1	18860001	18860500	3.67864e-07	0.000295143	-26.905	hypo	MAN1A1	intronic	MAN1A1	-	-	-	-
NC_022301.1	19113001	19113500	6.79825e-08	8.07309e-05	-33.3781	hypo	FAM184A	intronic	FAM184A	-	-	-	-
NC_022301.1	19318001	19318500	1.41379e-08	2.41382e-05	34.7356	hyper	-	intergenic	LOC106502466;CEP85L	-	-	-	-
NC_022301.1	19929501	19930000	1.83244e-06	0.000957183	26.2308	hyper	-	intergenic	SLC35F1;NUS1	-	-	-	-
NC_022301.1	20341501	20342000	2.88721e-06	0.00131901	-38.9503	hypo	DCBLD1	intronic	DCBLD1	-	-	-	-
NC_022301.1	20622501	20623000	2.09341e-09	5.30963e-06	-25.9705	hypo	-	intergenic	LOC106501797;RFX6	-	-	-	-
NC_022301.1	21514001	21514500	1.08892e-06	0.000662481	25.2322	hyper	-	downstream	NT5DC1	-	-	-	-
NC_022301.1	22382501	22383000	1.47587e-05	0.0040873	-30.4069	hypo	-	intergenic	FRK;HS3ST5	-	-	-	-
NC_022301.1	25413001	25413500	4.5432e-06	0.00180167	-31.449	hypo	LAMA4	intronic	LAMA4	-	-	-	-
NC_022301.1	25873001	25873500	6.19444e-08	7.52948e-05	-50	hypo	FYN	intronic	FYN	-	-	-	-
NC_022301.1	25979001	25979500	8.26154e-06	0.0027321	-28.4253	hypo	TRAF3IP2	exonic	TRAF3IP2	promoter	NC_022301.1:25977619-25979819	TRAF3IP2	rna12453
NC_022301.1	27339501	27340000	4.32173e-05	0.0083372	28.2567	hyper	-	intergenic	GPR6;FIG4	-	-	-	-
NC_022301.1	27619501	27620000	1.90379e-10	7.78414e-07	-25.0208	hypo	FIG4	intronic	FIG4	-	-	-	-
NC_022301.1	28036501	28037000	2.85061e-06	0.00130844	32.6445	hyper	LOC106501780	exonic	LOC106501780	-	-	-	-
NC_022301.1	28350501	28351000	2.28508e-12	2.0296e-08	-25.8007	hypo	ARMC2	intronic	ARMC2	-	-	-	-
NC_022301.1	29316001	29316500	8.3288e-07	0.000543523	31.3517	hyper	-	intergenic	SEC63;SCML4	-	-	-	-
NC_022301.1	29414501	29415000	5.28634e-05	0.00949948	32.2956	hyper	SCML4	intronic	SCML4	-	-	-	-
NC_022301.1	29477501	29478000	8.60194e-13	9.02627e-09	-33.5482	hypo	-	intergenic	SCML4;LOC106502468	-	-	-	-
NC_022301.1	30312001	30312500	1.70993e-06	0.000913513	30.198	hyper	-	upstream	RTN4IP1	promoter	NC_022301.1:30311360-30313560	RTN4IP1	rna12518
NC_022301.1	31266001	31266500	9.92185e-07	0.000618924	36.0438	hyper	-	intergenic	PRDM1;PREP	-	-	-	-
NC_022301.1	32013001	32013500	4.13812e-05	0.00810832	35.2466	hyper	LIN28B	intronic	LIN28B	-	-	-	-
NC_022301.1	32570001	32570500	5.17404e-06	0.00197085	25.3051	hyper	-	intergenic	HACE1;NONE	-	-	-	-
NC_022301.1	33078501	33079000	1.62305e-06	0.000879579	-38.0143	hypo	-	intergenic	HACE1;GRIK2	-	-	-	-
NC_022301.1	34573501	34574000	2.32322e-08	3.56831e-05	26.3412	hyper	-	intergenic	NONE;GRIK2	-	-	-	-
NC_022301.1	35142501	35143000	3.05557e-10	1.12694e-06	-45.6513	hypo	GRIK2	intronic	GRIK2	-	-	-	-
NC_022301.1	35910501	35911000	1.39973e-05	0.00393765	-25.736	hypo	-	intergenic	GRIK2;ASCC3	-	-	-	-
NC_022301.1	36523501	36524000	7.47568e-07	0.000501939	38.5185	hyper	SIM1	intronic	SIM1	-	-	-	-
NC_022301.1	37253001	37253500	3.8287e-07	0.000304279	-30.1888	hypo	-	intergenic	PRDM13;CCNC	-	-	-	-
NC_022301.1	37616501	37617000	5.59828e-09	1.15345e-05	28.3535	hyper	-	intergenic	FAXC;FBXL4	-	-	-	-
NC_022301.1	37860001	37860500	5.17921e-05	0.00937661	-29.8124	hypo	FBXL4	intronic	FBXL4	-	-	-	-
NC_022301.1	38172501	38173000	3.32303e-05	0.00703554	28.3316	hyper	-	intergenic	POU3F2;MMS22L	-	-	-	-
NC_022301.1	38445501	38446000	2.40364e-06	0.00116212	26.3334	hyper	-	intergenic	POU3F2;MMS22L	-	-	-	-
NC_022301.1	39287501	39288000	2.65755e-06	0.00124774	26.78	hyper	-	intergenic	POU3F2;MMS22L	-	-	-	-
NC_022301.1	41032001	41032500	1.15185e-08	2.05812e-05	31.1935	hyper	-	intergenic	FUT9;MANEA	-	-	-	-
NC_022301.1	41495501	41496000	2.39352e-08	3.65499e-05	27.1126	hyper	-	intergenic	MANEA;LOC102191139	-	-	-	-
NC_022301.1	42711001	42711500	4.38933e-06	0.00175832	-35.3463	hypo	-	intergenic	LOC102191139;EPHA7	-	-	-	-
NC_022301.1	42720501	42721000	3.02954e-11	1.74381e-07	-49.3671	hypo	-	intergenic	LOC102191139;EPHA7	-	-	-	-
NC_022301.1	43834501	43835000	4.05764e-06	0.00166057	27.8801	hyper	EPHA7	intronic	EPHA7	-	-	-	-
NC_022301.1	45236001	45236500	7.99581e-07	0.00052812	-33.3333	hypo	-	intergenic	EPHA7;MAP3K7	-	-	-	-
NC_022301.1	47162501	47163000	4.81876e-10	1.64663e-06	41.7939	hyper	GJA10	exonic	GJA10	-	-	-	-
NC_022301.1	48386501	48387000	1.79962e-07	0.000171764	29.1304	hyper	-	intergenic	RNGTT;CNR1	-	-	-	-
NC_022301.1	49046001	49046500	3.00698e-09	7.10967e-06	-43.5402	hypo	-	intergenic	SPACA1;AKIRIN2	-	-	-	-
NC_022301.1	51046501	51047000	2.80015e-06	0.00129269	31.8428	hyper	-	intergenic	NT5E;TBX18	-	-	-	-
NC_022301.1	51129501	51130000	6.78114e-06	0.00239922	-28.7712	hypo	-	intergenic	NT5E;TBX18	-	-	-	-
NC_022301.1	51192501	51193000	2.59602e-10	1.00595e-06	28.9916	hyper	-	intergenic	NT5E;TBX18	-	-	-	-
NC_022301.1	52288001	52288500	5.15896e-06	0.00196758	30	hyper	LOC102184907	intronic	LOC102184907	-	-	-	-
NC_022301.1	54749501	54750000	8.37243e-10	2.52581e-06	-31.027	hypo	-	intergenic	ARHGAP18;TMEM244	-	-	-	-
NC_022301.1	55846001	55846500	4.65157e-10	1.59966e-06	-53.6191	hypo	EPB41L2	intronic	EPB41L2	-	-	-	-
NC_022301.1	56828501	56829000	4.17908e-05	0.00816198	-30.3368	hypo	-	intergenic	CTGF;MOXD1	-	-	-	-
NC_022301.1	57083501	57084000	3.85938e-06	0.00160682	-32.8042	hypo	MOXD1	intronic	MOXD1	-	-	-	-
NC_022301.1	59275001	59275500	2.68824e-06	0.00125792	-38.9052	hypo	-	intergenic	SGK1;ALDH8A1	-	-	-	-
NC_022301.1	59735001	59735500	3.88348e-05	0.00779925	-27.6923	hypo	-	intergenic	HBS1L;MYB	-	-	-	-
NC_022301.1	60667501	60668000	5.73899e-08	7.07744e-05	25.7997	hyper	PDE7B	intronic	PDE7B	-	-	-	-
NC_022301.1	60908501	60909000	2.1266e-07	0.000195842	32.705	hyper	-	intergenic	BCLAF1;MAP7	-	-	-	-
NC_022301.1	61324001	61324500	9.04122e-08	0.000100654	-30.2326	hypo	MAP3K5	intronic	MAP3K5	-	-	-	-
NC_022301.1	61814501	61815000	5.13518e-16	1.26854e-11	-39.9343	hypo	-	intergenic	IFNGR1;OLIG3	-	-	-	-
NC_022301.1	63434501	63435000	4.90022e-05	0.0090385	-35.934	hypo	-	intergenic	ABRACL;HECA	-	-	-	-
NC_022301.1	65714501	65715000	1.18813e-05	0.00352469	-40.6832	hypo	-	intergenic	NONE;NMBR	-	-	-	-
NC_022301.1	65867501	65868000	4.2936e-05	0.00830251	29.3863	hyper	-	intergenic	NONE;NMBR	-	-	-	-
NC_022301.1	66051001	66051500	1.92523e-08	3.08699e-05	-31.6456	hypo	-	intergenic	NONE;NMBR	-	-	-	-
NC_022301.1	66228501	66229000	2.28549e-06	0.00112402	-38.1944	hypo	-	intergenic	VTA1;ADGRG6	-	-	-	-
NC_022301.1	66329501	66330000	4.71061e-06	0.00184782	-38.0952	hypo	ADGRG6	intronic	ADGRG6	-	-	-	-
NC_022301.1	67471501	67472000	2.01062e-05	0.00505208	26.2153	hyper	-	intergenic	FUCA2;PHACTR2	-	-	-	-
NC_022301.1	67796001	67796500	5.92683e-06	0.00217243	-25.5599	hypo	LTV1	exonic	LTV1	-	-	-	-
NC_022301.1	68091501	68092000	9.64238e-06	0.00305216	35.9048	hyper	-	intergenic	STX11;UTRN	-	-	-	-
NC_022301.1	68126501	68127000	5.3219e-06	0.00200968	-29.411	hypo	-	intergenic	STX11;UTRN	-	-	-	-
NC_022301.1	68690501	68691000	2.18783e-05	0.00533237	-27.1024	hypo	UTRN	intronic	UTRN	-	-	-	-
NC_022301.1	72409501	72410000	4.11256e-26	1.21911e-20	64.1618	hyper	-	intergenic	SASH1;UST	-	-	-	-
NC_022301.1	72698501	72699000	3.72257e-08	5.16476e-05	27.306	hyper	UST	intronic	UST	-	-	-	-
NC_022301.1	73061001	73061500	1.18446e-09	3.38425e-06	25.9172	hyper	-	intergenic	TAB2;ZC3H12D	-	-	-	-
NC_022301.1	73506501	73507000	5.01022e-09	1.05615e-05	25.1574	hyper	-	intergenic	LOC102171153;IYD	-	-	-	-
NC_022301.1	73838501	73839000	3.54066e-06	0.00151643	27.952	hyper	-	intergenic	IYD;PLEKHG1	-	-	-	-
NC_022301.1	74295001	74295500	2.62267e-12	2.25349e-08	-32.5165	hypo	MTHFD1L	intronic	MTHFD1L	-	-	-	-
NC_022301.1	74314501	74315000	1.57063e-09	4.2379e-06	31.7136	hyper	-	intergenic	MTHFD1L;AKAP12	-	-	-	-
NC_022301.1	74823501	74824000	1.80653e-06	0.000947896	32.2518	hyper	-	intergenic	CCDC170;ESR1	-	-	-	-
NC_022301.1	75007001	75007500	3.74413e-05	0.00762881	32.0106	hyper	ESR1	intronic	ESR1	-	-	-	-
NC_022301.1	75221501	75222000	3.32148e-07	0.000274454	-28.8515	hypo	ESR1	exonic	ESR1	-	-	-	-
NC_022301.1	75532001	75532500	5.86002e-18	2.35542e-13	-29.4309	hypo	SYNE1	exonic	SYNE1	-	-	-	-
NC_022301.1	76423001	76423500	1.88349e-05	0.00483616	-25.9445	hypo	-	intergenic	RGS17;LOC102190323	-	-	-	-
NC_022301.1	76449001	76449500	3.68136e-05	0.00754954	-25.7371	hypo	-	intergenic	RGS17;LOC102190323	-	-	-	-
NC_022301.1	77376501	77377000	2.31557e-06	0.00113457	-38.5045	hypo	CNKSR3	intronic	CNKSR3	-	-	-	-
NC_022301.1	77832501	77833000	7.6961e-06	0.00260955	31.522	hyper	-	intergenic	SCAF8;TIAM2	-	-	-	-
NC_022301.1	78114501	78115000	5.84279e-07	0.000417982	-25.063	hypo	-	intergenic	TFB1M;NOX3	-	-	-	-
NC_022301.1	79791501	79792000	3.45672e-07	0.000282967	25.2991	hyper	ARID1B	intronic	ARID1B	-	-	-	-
NC_022301.1	79816001	79816500	2.69005e-07	0.000235403	-26.1501	hypo	ARID1B	intronic	ARID1B	-	-	-	-
NC_022301.1	80256001	80256500	1.227e-06	0.000724014	39.7301	hyper	ZDHHC14	intronic	ZDHHC14	-	-	-	-
NC_022301.1	81418001	81418500	4.96552e-07	0.000370304	-29.5442	hypo	-	intergenic	EZR;RSPH3	-	-	-	-
NC_022301.1	82136501	82137000	8.38601e-13	8.8388e-09	-30.6736	hypo	SOD2	intronic	SOD2	-	-	-	-
NC_022301.1	82538001	82538500	2.40742e-05	0.00566834	26.7042	hyper	-	intergenic	SLC22A1;SLC22A2	-	-	-	-
NC_022301.1	83674001	83674500	3.3529e-09	7.74986e-06	-49.2977	hypo	PARK2	intronic	PARK2	-	-	-	-
NC_022301.1	85635001	85635500	1.36584e-06	0.000779187	30.3101	hyper	-	intergenic	QKI;LOC106502500	-	-	-	-
NC_022301.1	85705001	85705500	1.28464e-06	0.000747423	34.3137	hyper	-	intergenic	QKI;LOC106502500	-	-	-	-
NC_022301.1	85783001	85783500	6.55622e-10	2.08978e-06	46.2838	hyper	-	intergenic	QKI;LOC106502500	-	-	-	-
NC_022301.1	86972001	86972500	3.11386e-06	0.00138728	-27.8679	hypo	PDE10A	intronic	PDE10A	-	-	-	-
NC_022301.1	87931001	87931500	4.90362e-09	1.03736e-05	-28.8238	hypo	-	intergenic	RNASET2;FGFR1OP	-	-	-	-
NC_022301.1	88483501	88484000	1.80303e-09	4.7247e-06	-25.8531	hypo	MLLT4	intronic	MLLT4	-	-	-	-
NC_022301.1	89121001	89121500	7.91326e-06	0.00265802	27.3326	hyper	-	intergenic	SMOC2;THBS2	-	-	-	-
NC_022301.1	89204501	89205000	3.67181e-07	0.000294774	-31.3187	hypo	-	intergenic	SMOC2;THBS2	-	-	-	-
NC_022301.1	89297001	89297500	5.81234e-14	8.45637e-10	-42.1458	hypo	-	intergenic	SMOC2;THBS2	-	-	-	-
NC_022301.1	89739501	89740000	5.10694e-06	0.00195213	-34.9462	hypo	ERMARD	intronic	ERMARD	-	-	-	-
NC_022301.1	89948501	89949000	1.53826e-06	0.000848163	-26.5317	hypo	-	intergenic	LOC106502505;DLL1	-	-	-	-
NC_022302.1	307501	308000	1.33395e-06	0.000767239	25.1322	hyper	-	intergenic	LOC102186598;MCC	-	-	-	-
NC_022302.1	669001	669500	3.44086e-06	0.00148648	-26.9666	hypo	MCC	intronic	MCC	-	-	-	-
NC_022302.1	1108501	1109000	4.45264e-10	1.54829e-06	-35.4491	hypo	-	intergenic	APC;EPB41L4A	-	-	-	-
NC_022302.1	1540501	1541000	3.9241e-08	5.36199e-05	32.0988	hyper	EPB41L4A	intronic	EPB41L4A	-	-	-	-
NC_022302.1	3149001	3149500	4.84976e-08	6.2303e-05	33.6965	hyper	KCNN2	intronic	KCNN2	-	-	-	-
NC_022302.1	3870001	3870500	7.94874e-07	0.000525957	25.4992	hyper	PGGT1B	UTR3	PGGT1B	-	-	-	-
NC_022302.1	4687001	4687500	2.01879e-08	3.19382e-05	-26.8636	hypo	LVRN	intronic	LVRN	-	-	-	-
NC_022302.1	5032501	5033000	2.22646e-09	5.56964e-06	-32.6675	hypo	-	intergenic	THOC3;CPLX2	-	-	-	-
NC_022302.1	5219001	5219500	2.90048e-06	0.00132303	-37.5043	hypo	-	intergenic	CPLX2;HRH2	-	-	-	-
NC_022302.1	5613501	5614000	1.15012e-05	0.00344643	25.7564	hyper	-	intergenic	DRD1;GCNT4	-	-	-	-
NC_022302.1	5684001	5684500	1.7368e-05	0.00456173	29.4181	hyper	-	intergenic	DRD1;GCNT4	-	-	-	-
NC_022302.1	5755501	5756000	3.12982e-05	0.00675248	27.4191	hyper	-	intergenic	DRD1;GCNT4	-	-	-	-
NC_022302.1	5810001	5810500	5.86076e-07	0.000418767	-29.6236	hypo	-	intergenic	DRD1;GCNT4	-	-	-	-
NC_022302.1	7156001	7156500	1.7887e-07	0.000170916	-25.9687	hypo	SV2C	intronic	SV2C	-	-	-	-
NC_022302.1	7430501	7431000	2.56965e-08	3.86178e-05	-31.0559	hypo	IQGAP2	intronic	IQGAP2	-	-	-	-
NC_022302.1	7523501	7524000	3.30013e-06	0.00144499	-26.2069	hypo	IQGAP2	intronic	IQGAP2	-	-	-	-
NC_022302.1	10306001	10306500	1.2009e-08	2.12372e-05	38.6264	hyper	-	intergenic	HOMER1;PAPD4	-	-	-	-
NC_022302.1	11899501	11900000	5.28318e-08	6.64315e-05	34.9658	hyper	-	intergenic	CILP;PARP16	-	-	-	-
NC_022302.1	12816001	12816500	1.4327e-05	0.00399863	25.0585	hyper	-	intergenic	LOC102188771;DIS3L	-	-	-	-
NC_022302.1	13185001	13185500	1.72623e-10	7.21997e-07	41.0178	hyper	-	intergenic	LCTL;SMAD6	-	-	-	-
NC_022302.1	13410501	13411000	2.99293e-10	1.11075e-06	43.5362	hyper	-	intergenic	SMAD6;SMAD3	-	-	-	-
NC_022302.1	13653501	13654000	2.86609e-06	0.00131265	-29.5223	hypo	SMAD3	intronic	SMAD3	-	-	-	-
NC_022302.1	13751001	13751500	1.64309e-06	0.000886591	-40.7122	hypo	-	intergenic	SMAD3;AAGAB	-	-	-	-
NC_022302.1	14172501	14173000	1.24616e-05	0.00363724	-30.4713	hypo	MAP2K5	intronic	MAP2K5	-	-	-	-
NC_022302.1	14842001	14842500	4.30876e-06	0.00173219	-26.087	hypo	-	intergenic	FEM1B;ITGA11	-	-	-	-
NC_022302.1	15425001	15425500	2.12353e-11	1.27279e-07	59.6037	hyper	-	intergenic	ANP32A;SPESP1	-	-	-	-
NC_022302.1	15716001	15716500	6.32771e-08	7.66007e-05	-30.9093	hypo	-	intergenic	NOX5;GLCE	-	-	-	-
NC_022302.1	15934001	15934500	1.52821e-11	9.76852e-08	30.3327	hyper	PAQR5	intronic	PAQR5	-	-	-	-
NC_022302.1	16923501	16924000	1.1983e-06	0.000713652	27.7202	hyper	-	intergenic	TLE3;UACA	-	-	-	-
NC_022302.1	18268501	18269000	1.04511e-09	3.04481e-06	-26.9397	hypo	THSD4	intronic	THSD4	-	-	-	-
NC_022302.1	18855501	18856000	2.14922e-06	0.00107392	-35.3537	hypo	LOC102173851	intergenic	HEXA;TMEM202	-	-	-	-
NC_022302.1	20064001	20064500	9.97345e-09	1.82922e-05	-28.6849	hypo	-	intergenic	CD276;C10H15orf59	-	-	-	-
NC_022302.1	20212001	20212500	1.0536e-08	1.91462e-05	36.7308	hyper	-	upstream	TBC1D21	promoter	NC_022302.1:20210645-20212845;NC_022302.1:20210670-20212870	TBC1D21	rna13294;rna13296
NC_022302.1	20400001	20400500	8.79165e-12	6.16842e-08	-29.8453	hypo	DHRS1	intronic	DHRS1	-	-	-	-
NC_022302.1	20880501	20881000	1.52923e-06	0.000844365	28.096	hyper	-	intergenic	LOC102169480;JPH4	-	-	-	-
NC_022302.1	21364501	21365000	1.24677e-05	0.00363856	26.5108	hyper	-	intergenic	PSMB5;C10H14orf93	-	-	-	-
NC_022302.1	22029001	22029500	4.35721e-05	0.00838789	25.8553	hyper	LOC102182508	intergenic	DAD1;LOC102188597	-	-	-	-
NC_022302.1	22241501	22242000	4.57001e-05	0.00863873	26.4399	hyper	LOC102188861	intronic	LOC102188861	-	-	-	-
NC_022302.1	22287001	22287500	7.18288e-08	8.45364e-05	35.9801	hyper	SALL2	intronic	SALL2	-	-	-	-
NC_022302.1	22928001	22928500	4.48347e-22	5.90694e-17	-52.4616	hypo	-	intergenic	LOC102174398;LOC102174664	-	-	-	-
NC_022302.1	22942001	22942500	8.26008e-08	9.39053e-05	40.566	hyper	-	downstream	LOC102174664	-	-	-	-
NC_022302.1	23572001	23572500	2.33611e-06	0.00114161	32.3333	hyper	-	intergenic	LOC102177526;LOC102183966	-	-	-	-
NC_022302.1	24192501	24193000	6.85074e-10	2.16685e-06	37.7866	hyper	-	intergenic	LOC102186401;LOC102186770	-	-	-	-
NC_022302.1	24679001	24679500	3.66665e-05	0.00752799	32.1215	hyper	NUTM1	exonic	NUTM1	-	-	-	-
NC_022302.1	24802501	24803000	5.81891e-06	0.00214644	-27.9146	hypo	-	intergenic	EMC4;KATNBL1	-	-	-	-
NC_022302.1	25059001	25059500	5.83243e-06	0.00214942	-30.1146	hypo	AVEN	intronic	AVEN	-	-	-	-
NC_022302.1	27123001	27123500	4.67992e-07	0.000354354	-35.7143	hypo	-	intergenic	ZNF770;DPH6	-	-	-	-
NC_022302.1	28521001	28521500	5.60676e-09	1.1542e-05	-28.7516	hypo	-	intergenic	DPH6;C10H15orf41	-	-	-	-
NC_022302.1	28601501	28602000	1.07163e-05	0.00328256	27.5063	hyper	-	intergenic	DPH6;C10H15orf41	-	-	-	-
NC_022302.1	30105001	30105500	7.92246e-06	0.00265847	-37.5392	hypo	-	intergenic	TMCO5A;SPRED1	-	-	-	-
NC_022302.1	31315001	31315500	2.06524e-05	0.00514085	34.7879	hyper	-	intergenic	C10H15orf54;THBS1	-	-	-	-
NC_022302.1	31579501	31580000	2.57194e-08	3.86277e-05	29.6683	hyper	-	intergenic	C10H15orf54;THBS1	-	-	-	-
NC_022302.1	31704501	31705000	4.27676e-05	0.00828051	-26.8452	hypo	FSIP1	intronic	FSIP1	-	-	-	-
NC_022302.1	32763501	32764000	2.45142e-07	0.000218882	28.3413	hyper	-	intergenic	SPINT1;RHOV	-	-	-	-
NC_022302.1	33015001	33015500	8.87003e-07	0.000570052	-30.8642	hypo	-	intergenic	INO80;EXD1	-	-	-	-
NC_022302.1	33885501	33886000	1.43686e-05	0.00400705	25.9714	hyper	PLA2G4D	exonic	PLA2G4D	-	-	-	-
NC_022302.1	33922501	33923000	3.95857e-05	0.00788398	30.6548	hyper	PLA2G4F	intronic	PLA2G4F	-	-	-	-
NC_022302.1	34746001	34746500	3.90003e-08	5.34021e-05	-36.3918	hypo	-	intergenic	UBR1;TMEM62	-	-	-	-
NC_022302.1	35766001	35766500	4.88081e-05	0.00902095	33.4526	hyper	-	intergenic	EPB42;RPL10L	-	-	-	-
NC_022302.1	36615001	36615500	8.53282e-06	0.00279557	34.7157	hyper	MDGA2	intronic	MDGA2	-	-	-	-
NC_022302.1	36714501	36715000	8.29917e-06	0.00274152	-45.3226	hypo	-	intergenic	MDGA2;NONE	-	-	-	-
NC_022302.1	36898001	36898500	1.05918e-05	0.00325936	-25.4078	hypo	-	intergenic	MDGA2;NONE	-	-	-	-
NC_022302.1	37480501	37481000	2.57548e-05	0.00593212	-25.7533	hypo	-	intergenic	MDGA2;RPS29	-	-	-	-
NC_022302.1	39334501	39335000	8.06945e-09	1.53896e-05	-37.3453	hypo	-	intergenic	LOC106502543;VCPKMT	-	-	-	-
NC_022302.1	39559001	39559500	3.58344e-08	5.00694e-05	-30.6353	hypo	CDKL1	intronic	CDKL1	-	-	-	-
NC_022302.1	40129001	40129500	3.43577e-05	0.00719459	-27.0032	hypo	-	intergenic	PYGL;TRIM9	-	-	-	-
NC_022302.1	40523501	40524000	2.42637e-12	2.12328e-08	46	hyper	-	intergenic	TMX1;FRMD6	-	-	-	-
NC_022302.1	40525001	40525500	3.51835e-08	4.9324e-05	38.3504	hyper	-	intergenic	TMX1;FRMD6	-	-	-	-
NC_022302.1	40710001	40710500	2.15185e-06	0.00107456	26.2	hyper	FRMD6	intronic	FRMD6	-	-	-	-
NC_022302.1	41316501	41317000	4.41328e-09	9.5319e-06	-27.9111	hypo	-	intergenic	NID2;PTGDR	-	-	-	-
NC_022302.1	41370001	41370500	9.7675e-14	1.31611e-09	33.201	hyper	-	intergenic	NID2;PTGDR	-	-	-	-
NC_022302.1	41791001	41791500	3.51915e-08	4.9324e-05	-33.9496	hypo	ZNF609	intronic	ZNF609	-	-	-	-
NC_022302.1	42656501	42657000	4.49494e-08	5.8731e-05	-33.9899	hypo	FBXL22	intronic	FBXL22	-	-	-	-
NC_022302.1	43460501	43461000	2.885e-06	0.00131876	-29.4949	hypo	-	intergenic	TPM1;TLN2	-	-	-	-
NC_022302.1	44225001	44225500	2.42031e-05	0.00568403	31.9669	hyper	-	intergenic	LOC106502557;LOC102171247	-	-	-	-
NC_022302.1	44737501	44738000	1.16318e-06	0.000698166	31.6221	hyper	-	intergenic	VPS13C;RORA	-	-	-	-
NC_022302.1	45443001	45443500	1.53113e-05	0.00418952	29.6104	hyper	-	intergenic	VPS13C;RORA	-	-	-	-
NC_022302.1	46304501	46305000	1.60268e-05	0.00431804	26.0714	hyper	-	intergenic	ANXA2;FOXB1	-	-	-	-
NC_022302.1	46949501	46950000	8.09303e-06	0.00269709	-28.9937	hypo	-	intergenic	GCNT3;FAM81A	-	-	-	-
NC_022302.1	47420001	47420500	1.10406e-05	0.00335115	-31.2699	hypo	-	upstream	CCNB2	promoter	NC_022302.1:47419218-47421418	CCNB2	rna13918
NC_022302.1	47509501	47510000	1.40868e-13	1.81968e-09	34.3349	hyper	RNF111	intronic	RNF111	-	-	-	-
NC_022302.1	47536501	47537000	4.65432e-10	1.59966e-06	-28.707	hypo	-	intergenic	RNF111;SLTM	-	-	-	-
NC_022302.1	47903501	47904000	1.64344e-05	0.00438747	-28.3028	hypo	LIPC	intronic	LIPC	-	-	-	-
NC_022302.1	48085001	48085500	4.64008e-08	6.02829e-05	36.6938	hyper	-	intergenic	LIPC;AQP9	-	-	-	-
NC_022302.1	48290501	48291000	1.67125e-06	0.000897903	27.3316	hyper	AQP9	intronic	AQP9	-	-	-	-
NC_022302.1	48306001	48306500	5.87336e-06	0.00215947	31.9531	hyper	AQP9	intronic	AQP9	-	-	-	-
NC_022302.1	49157501	49158000	1.10428e-17	3.96784e-13	39.9106	hyper	-	intergenic	CGNL1;TCF12	-	-	-	-
NC_022302.1	50592001	50592500	9.11005e-20	6.35422e-15	-41.3109	hypo	-	intergenic	RFX7;NEDD4	-	-	-	-
NC_022302.1	51464501	51465000	4.03896e-05	0.00797729	-36.4496	hypo	-	intergenic	RSL24D1;UNC13C	-	-	-	-
NC_022302.1	51465501	51466000	5.23551e-09	1.09585e-05	-25.2388	hypo	-	intergenic	RSL24D1;UNC13C	-	-	-	-
NC_022302.1	51511501	51512000	3.14897e-06	0.00139688	-36.5079	hypo	-	intergenic	RSL24D1;UNC13C	-	-	-	-
NC_022302.1	54212501	54213000	9.4722e-26	2.49591e-20	-81.9149	hypo	MYO5C	exonic	MYO5C	-	-	-	-
NC_022302.1	55688001	55688500	3.8224e-07	0.000304187	33.6667	hyper	-	intergenic	AP4E1;SPPL2A	-	-	-	-
NC_022302.1	56645501	56646000	6.58472e-06	0.00234468	-26.7647	hypo	-	intergenic	ATP8B4;DTWD1	-	-	-	-
NC_022302.1	56740001	56740500	1.59833e-05	0.0043103	-30.474	hypo	-	intergenic	ATP8B4;DTWD1	-	-	-	-
NC_022302.1	57285501	57286000	4.83672e-17	1.52936e-12	31.6656	hyper	COPS2	exonic	COPS2	-	-	-	-
NC_022302.1	58131501	58132000	5.18544e-06	0.00197355	-26.3085	hypo	-	intergenic	FBN1;DUT	-	-	-	-
NC_022302.1	58681001	58681500	3.98955e-09	8.83395e-06	30.4421	hyper	-	intergenic	SLC24A5;SEMA6D	-	-	-	-
NC_022302.1	58967501	58968000	1.46725e-05	0.00407128	26.5765	hyper	-	intergenic	SEMA6D;SQRDL	-	-	-	-
NC_022302.1	59809001	59809500	1.77386e-08	2.90114e-05	35.5477	hyper	-	intergenic	SEMA6D;SQRDL	-	-	-	-
NC_022302.1	60113501	60114000	5.62963e-05	0.00993422	25.9076	hyper	-	intergenic	SEMA6D;SQRDL	-	-	-	-
NC_022302.1	60613501	60614000	9.27921e-06	0.00297412	-41.1111	hypo	-	intergenic	SEMA6D;SQRDL	-	-	-	-
NC_022302.1	61650001	61650500	5.22033e-07	0.00038328	30.0291	hyper	-	intergenic	SORD;FERMT2	-	-	-	-
NC_022302.1	61721501	61722000	9.30108e-06	0.00297871	27.7381	hyper	FERMT2	intronic	FERMT2	-	-	-	-
NC_022302.1	62281501	62282000	1.01478e-05	0.00315861	30.0638	hyper	-	intergenic	DDHD1;BMP4	-	-	-	-
NC_022302.1	63154001	63154500	3.41509e-05	0.00716425	27.5041	hyper	-	intergenic	CGRRF1;SAMD4A	-	-	-	-
NC_022302.1	63680501	63681000	1.64521e-06	0.000887533	33.2287	hyper	LOC102185573	intergenic	MAPK1IP1L;LGALS3	-	-	-	-
NC_022302.1	64321501	64322000	5.747e-07	0.000413499	26.9841	hyper	-	intergenic	KTN1;PELI2	-	-	-	-
NC_022302.1	64730501	64731000	3.86545e-06	0.00160822	35.307	hyper	PELI2	intronic	PELI2	-	-	-	-
NC_022302.1	67227001	67227500	6.88234e-09	1.36011e-05	-25.3109	hypo	-	intergenic	DACT1;LOC106502562	-	-	-	-
NC_022302.1	68100501	68101000	1.57004e-05	0.00425425	26.6612	hyper	-	intergenic	RTN1;LOC102176425	-	-	-	-
NC_022302.1	68532501	68533000	9.71296e-06	0.00306284	36.789	hyper	-	intergenic	LOC102177244;PPM1A	-	-	-	-
NC_022302.1	68635501	68636000	8.95428e-08	9.98822e-05	-33.8373	hypo	-	intergenic	PPM1A;C10H14orf39	-	-	-	-
NC_022302.1	69555501	69556000	2.33919e-10	9.27651e-07	35.8497	hyper	PRKCH	intronic	PRKCH	-	-	-	-
NC_022302.1	69653001	69653500	1.37691e-06	0.000782676	44.0357	hyper	PRKCH	intronic	PRKCH	-	-	-	-
NC_022302.1	69754001	69754500	1.15299e-08	2.05812e-05	-46.8501	hypo	-	intergenic	PRKCH;HIF1A	-	-	-	-
NC_022302.1	70139501	70140000	2.41193e-05	0.00567501	-26.4752	hypo	-	intergenic	SNAPC1;SYT16	-	-	-	-
NC_022302.1	70505501	70506000	2.599e-05	0.00596659	25.3827	hyper	-	intergenic	SYT16;KCNH5	-	-	-	-
NC_022302.1	70937001	70937500	1.95711e-06	0.0010033	43.4875	hyper	-	intergenic	SYT16;KCNH5	-	-	-	-
NC_022302.1	73935001	73935500	4.20181e-08	5.60435e-05	-27.8448	hypo	-	intergenic	FUT8;LOC102190523	-	-	-	-
NC_022302.1	75214501	75215000	2.3835e-06	0.00115615	-25.4286	hypo	-	intergenic	FAM71D;MPP5	-	-	-	-
NC_022302.1	76283501	76284000	4.26335e-05	0.00826762	-25.3664	hypo	RAD51B	intronic	RAD51B	-	-	-	-
NC_022302.1	76511501	76512000	4.36531e-05	0.00839709	28.9265	hyper	-	intergenic	RAD51B;ZFP36L1	-	-	-	-
NC_022302.1	76545001	76545500	2.70175e-05	0.00612175	-30.9127	hypo	-	intergenic	RAD51B;ZFP36L1	-	-	-	-
NC_022302.1	76597001	76597500	2.57374e-05	0.0059287	-25.1679	hypo	-	intergenic	RAD51B;ZFP36L1	-	-	-	-
NC_022302.1	76701001	76701500	3.5925e-07	0.000290127	26.2411	hyper	-	intergenic	ZFP36L1;ACTN1	-	-	-	-
NC_022302.1	76772501	76773000	3.25672e-06	0.00143315	27.4846	hyper	ACTN1	intronic	ACTN1	-	-	-	-
NC_022302.1	77193501	77194000	4.40804e-07	0.000339446	-26.7257	hypo	GALNT16	intronic	GALNT16	-	-	-	-
NC_022302.1	78125001	78125500	7.13209e-15	1.32138e-10	-54.3916	hypo	-	upstream	LOC102178735	promoter	NC_022302.1:78123529-78125729	LOC102178735	rna14295
NC_022302.1	79274001	79274500	5.34251e-09	1.11354e-05	-25.8409	hypo	SIPA1L1	intronic	SIPA1L1	-	-	-	-
NC_022302.1	80083001	80083500	4.746e-05	0.00885289	27.0847	hyper	RGS6	intronic	RGS6	-	-	-	-
NC_022302.1	81091001	81091500	7.73057e-06	0.00261712	-26.1886	hypo	-	intergenic	LOC102182510;LOC102184912	-	-	-	-
NC_022302.1	81747001	81747500	4.8531e-06	0.00188642	28.8851	hyper	-	intergenic	VRTN;SYNDIG1L	-	-	-	-
NC_022302.1	82363001	82363500	4.54557e-10	1.57295e-06	-33.7763	hypo	ZC2HC1C	exonic	ZC2HC1C	promoter	NC_022302.1:82362212-82364412	ACYP1	rna14412
NC_022302.1	83597501	83598000	9.44445e-07	0.000598044	40.3823	hyper	GPATCH2L	intronic	GPATCH2L	-	-	-	-
NC_022302.1	83713001	83713500	3.39859e-05	0.00713943	28.4482	hyper	-	intergenic	GPATCH2L;ESRRB	-	-	-	-
NC_022302.1	84224001	84224500	4.96686e-06	0.00191432	-25.7937	hypo	-	intergenic	LRRC74A;IRF2BPL	-	-	-	-
NC_022302.1	84508001	84508500	5.94283e-09	1.20869e-05	25.4932	hyper	TMEM63C	intronic	TMEM63C	-	-	-	-
NC_022302.1	84515501	84516000	5.62749e-10	1.85097e-06	30.9636	hyper	TMEM63C	intronic	TMEM63C	-	-	-	-
NC_022302.1	84906501	84907000	2.04862e-06	0.001035	-31.7998	hypo	-	intergenic	SPTLC2;ALKBH1	-	-	-	-
NC_022302.1	85202501	85203000	3.5712e-05	0.00738919	28.9773	hyper	-	intergenic	ADCK1;NRXN3	-	-	-	-
NC_022302.1	86099001	86099500	3.86763e-05	0.00778083	29.6481	hyper	NRXN3	intronic	NRXN3	-	-	-	-
NC_022302.1	86112501	86113000	4.85324e-07	0.000364106	-25.671	hypo	NRXN3	intronic	NRXN3	-	-	-	-
NC_022302.1	86224001	86224500	5.09482e-08	6.46552e-05	29.5533	hyper	NRXN3	intronic	NRXN3	-	-	-	-
NC_022302.1	86757501	86758000	8.70262e-07	0.000562654	-28.9993	hypo	NRXN3	intronic	NRXN3	-	-	-	-
NC_022302.1	87288001	87288500	1.87321e-06	0.00097099	-29.8343	hypo	-	intergenic	NRXN3;DIO2	-	-	-	-
NC_022302.1	90146501	90147000	8.21544e-07	0.000538348	-27.825	hypo	-	intergenic	LOC102180131;LOC102180677	-	-	-	-
NC_022302.1	90398501	90399000	3.31224e-07	0.000273882	-37.6096	hypo	-	intergenic	LOC102180677;NONE	-	-	-	-
NC_022302.1	91957001	91957500	1.78435e-06	0.000940763	26.4002	hyper	-	intergenic	LOC102180677;FLRT2	-	-	-	-
NC_022302.1	91998001	91998500	1.15557e-07	0.000121526	-25.0069	hypo	-	intergenic	LOC102180677;FLRT2	-	-	-	-
NC_022302.1	93097001	93097500	3.31658e-12	2.75838e-08	25.4829	hyper	-	intergenic	NONE;FLRT2	-	-	-	-
NC_022302.1	93169501	93170000	3.51103e-05	0.00731024	27.6416	hyper	-	intergenic	NONE;FLRT2	-	-	-	-
NC_022302.1	93607001	93607500	2.89182e-05	0.0064005	26.4765	hyper	-	intergenic	FLRT2;GALC	-	-	-	-
NC_022302.1	93713501	93714000	7.84485e-07	0.000520827	-29.5726	hypo	-	intergenic	FLRT2;GALC	-	-	-	-
NC_022302.1	95344001	95344500	3.06317e-06	0.00137275	50.486	hyper	-	intergenic	FLRT2;GALC	-	-	-	-
NC_022302.1	95455001	95455500	1.71909e-05	0.00452777	27.8067	hyper	-	intergenic	NONE;GALC	-	-	-	-
NC_022302.1	96374501	96375000	1.53237e-05	0.00419194	-29.6767	hypo	EML5	intronic	EML5	-	-	-	-
NC_022302.1	97576501	97577000	1.20333e-14	2.08298e-10	-30.1929	hypo	EFCAB11	intronic	EFCAB11	-	-	-	-
NC_022302.1	97580501	97581000	1.65949e-05	0.00441542	-27.7503	hypo	EFCAB11	intronic	EFCAB11	-	-	-	-
NC_022302.1	97694001	97694500	1.96488e-08	3.13784e-05	35.5346	hyper	TDP1	intronic	TDP1	-	-	-	-
NC_022302.1	97795001	97795500	1.3919e-10	6.03449e-07	-42.5287	hypo	-	intergenic	TDP1;PSMC1	-	-	-	-
NC_022302.1	99107001	99107500	2.65159e-07	0.000232983	-26.7062	hypo	TRIM69	intronic	TRIM69	-	-	-	-
NC_022303.1	363001	363500	1.68784e-16	4.70905e-12	51.4974	hyper	-	intergenic	FBLN7;TMEM87B	-	-	-	-
NC_022303.1	500001	500500	3.75619e-05	0.00764351	27.0069	hyper	MERTK	intronic	MERTK	-	-	-	-
NC_022303.1	713001	713500	2.8875e-07	0.000247835	28.0682	hyper	-	intergenic	ANAPC1;BCL2L11	-	-	-	-
NC_022303.1	809001	809500	1.19553e-06	0.000712913	-32.3607	hypo	-	intergenic	ANAPC1;BCL2L11	-	-	-	-
NC_022303.1	1197001	1197500	1.41519e-06	0.000796049	-37.3696	hypo	-	intergenic	ANAPC1;BCL2L11	-	-	-	-
NC_022303.1	1681001	1681500	1.93643e-08	3.10167e-05	42.5955	hyper	ACOXL	intronic	ACOXL	-	-	-	-
NC_022303.1	1823001	1823500	6.78754e-10	2.15483e-06	35.8722	hyper	LOC106502597	intergenic	LOC102171434;NPHP1	-	-	-	-
NC_022303.1	1959001	1959500	9.59453e-07	0.000604497	31.2702	hyper	-	intergenic	MALL;LOC102171986	-	-	-	-
NC_022303.1	2289501	2290000	1.20035e-06	0.000714389	-29.2672	hypo	KCNIP3	intronic	KCNIP3	-	-	-	-
NC_022303.1	2812001	2812500	5.54299e-06	0.00206977	26.069	hyper	FER1L5	intronic	FER1L5	-	-	-	-
NC_022303.1	5030501	5031000	4.16586e-07	0.000324336	-41.7143	hypo	AFF3	intronic	AFF3	-	-	-	-
NC_022303.1	5114001	5114500	1.2585e-05	0.0036668	-28.663	hypo	AFF3	intronic	AFF3	-	-	-	-
NC_022303.1	6838001	6838500	8.37708e-07	0.000545923	-25.5732	hypo	-	intergenic	IL1R1;IL1RL2	-	-	-	-
NC_022303.1	6876001	6876500	2.49503e-08	3.77838e-05	-33.3223	hypo	-	intergenic	IL1R1;IL1RL2	-	-	-	-
NC_022303.1	7551501	7552000	3.5375e-05	0.00734054	-42.967	hypo	-	intergenic	TMEM182;MRPS9	-	-	-	-
NC_022303.1	8128001	8128500	8.33992e-06	0.0027507	-29.5815	hypo	-	intergenic	TMEM182;MRPS9	-	-	-	-
NC_022303.1	8145501	8146000	1.47623e-05	0.0040873	26.4348	hyper	-	intergenic	TMEM182;MRPS9	-	-	-	-
NC_022303.1	8775501	8776000	1.0346e-06	0.000639061	-27.9905	hypo	-	intergenic	TMEM182;MRPS9	-	-	-	-
NC_022303.1	9029501	9030000	1.59963e-21	1.72432e-16	-40.0083	hypo	-	intergenic	MRPS9;GPR45	-	-	-	-
NC_022303.1	9158001	9158500	5.93084e-11	2.96728e-07	-50.1556	hypo	FHL2	intronic	FHL2	-	-	-	-
NC_022303.1	9561501	9562000	2.54699e-05	0.00588948	-26.458	hypo	-	intergenic	POLE4;HK2	-	-	-	-
NC_022303.1	9807001	9807500	2.3305e-07	0.000210522	36.4583	hyper	SEMA4F	exonic	SEMA4F	-	-	-	-
NC_022303.1	10099501	10100000	2.5425e-06	0.00120807	31.8321	hyper	-	intergenic	DCTN1;SLC4A5	-	-	-	-
NC_022303.1	10306001	10306500	6.20608e-08	7.53591e-05	-35.4329	hypo	-	intergenic	MTHFD2;MOB1A	-	-	-	-
NC_022303.1	11383001	11383500	1.02061e-06	0.00063228	30.0226	hyper	-	intergenic	SFXN5;SPR	-	-	-	-
NC_022303.1	11566001	11566500	2.71921e-07	0.000237429	-36.5448	hypo	EXOC6B	intronic	EXOC6B	-	-	-	-
NC_022303.1	12280001	12280500	1.4076e-07	0.00014241	34.9578	hyper	-	intergenic	LOC102187233;DYSF	-	-	-	-
NC_022303.1	12350001	12350500	2.67989e-06	0.00125498	29.7136	hyper	-	intergenic	LOC102187233;DYSF	-	-	-	-
NC_022303.1	12359501	12360000	1.30244e-06	0.000753582	-29.5908	hypo	-	intergenic	LOC102187233;DYSF	-	-	-	-
NC_022303.1	12414501	12415000	2.11023e-14	3.38134e-10	-55.8275	hypo	-	intergenic	LOC102187233;DYSF	-	-	-	-
NC_022303.1	12752001	12752500	2.20578e-05	0.00536015	-25.5621	hypo	DYSF	exonic	DYSF	-	-	-	-
NC_022303.1	12918501	12919000	5.19339e-06	0.00197499	-35.7143	hypo	DYSF	intronic	DYSF	-	-	-	-
NC_022303.1	13185501	13186000	1.6546e-09	4.39894e-06	-29.4356	hypo	-	intergenic	ZNF638;PAIP2B	-	-	-	-
NC_022303.1	13499001	13499500	5.88365e-06	0.00216148	29.9494	hyper	ADD2	intronic	ADD2	-	-	-	-
NC_022303.1	13744501	13745000	2.94099e-05	0.00647047	27.1176	hyper	TGFA	intronic	TGFA	-	-	-	-
NC_022303.1	13905001	13905500	7.28426e-07	0.000492432	34.4152	hyper	-	intergenic	TGFA;FAM136A	-	-	-	-
NC_022303.1	14266001	14266500	1.74556e-07	0.000167866	33.7534	hyper	-	intergenic	SRD5A2;MEMO1	-	-	-	-
NC_022303.1	16793001	16793500	2.3071e-07	0.000208906	26.8498	hyper	-	intergenic	FAM98A;CRIM1	-	-	-	-
NC_022303.1	17033501	17034000	1.80486e-13	2.22927e-09	-45.6934	hypo	-	intergenic	FAM98A;CRIM1	-	-	-	-
NC_022303.1	18857001	18857500	3.41584e-07	0.000280007	29.7938	hyper	-	intergenic	FEZ2;VIT	-	-	-	-
NC_022303.1	19414001	19414500	3.52686e-15	7.10818e-11	-50.3219	hypo	CEBPZ	intronic	CEBPZ	-	-	-	-
NC_022303.1	20090501	20091000	3.36244e-05	0.00708671	27.4929	hyper	-	intergenic	CDC42EP3;RMDN2	-	-	-	-
NC_022303.1	20338001	20338500	2.92845e-10	1.09539e-06	-32.9501	hypo	-	intergenic	LOC102184252;ATL2	-	-	-	-
NC_022303.1	21012001	21012500	2.0259e-05	0.00507596	25.1166	hyper	ARHGEF33	intronic	ARHGEF33	-	-	-	-
NC_022303.1	23432001	23432500	1.45147e-06	0.00081125	-31.9608	hypo	-	intergenic	SLC8A1;C11H2orf91	-	-	-	-
NC_022303.1	23605001	23605500	9.23849e-13	9.56723e-09	39.5372	hyper	-	intergenic	SLC8A1;C11H2orf91	-	-	-	-
NC_022303.1	24140001	24140500	1.28869e-05	0.00372183	-25.057	hypo	-	intergenic	SLC8A1;C11H2orf91	-	-	-	-
NC_022303.1	24218501	24219000	4.08415e-06	0.00166823	-25.5522	hypo	-	intergenic	C11H2orf91;PKDCC	-	-	-	-
NC_022303.1	24253501	24254000	4.65172e-06	0.00183095	-33.3404	hypo	-	upstream	PKDCC	promoter	NC_022303.1:24252009-24254209	PKDCC	rna14929
NC_022303.1	24263001	24263500	2.96056e-05	0.00650086	37.2582	hyper	-	intergenic	PKDCC;EML4	-	-	-	-
NC_022303.1	25187501	25188000	6.01573e-12	4.58721e-08	-30.1182	hypo	-	intergenic	HAAO;LOC106502610	-	-	-	-
NC_022303.1	25431501	25432000	6.24141e-06	0.00225356	26.9697	hyper	THADA	intronic	THADA	-	-	-	-
NC_022303.1	25972501	25973000	3.86754e-12	3.15183e-08	38.466	hyper	-	intergenic	LRPPRC;PPM1B	-	-	-	-
NC_022303.1	26036001	26036500	3.2117e-06	0.00141781	-30.5419	hypo	-	intergenic	LRPPRC;PPM1B	-	-	-	-
NC_022303.1	27083001	27083500	7.73048e-06	0.00261712	31.7209	hyper	-	intergenic	LOC106502604;SRBD1	-	-	-	-
NC_022303.1	27228501	27229000	2.95777e-09	7.01431e-06	-33.8428	hypo	-	intergenic	LOC106502604;SRBD1	-	-	-	-
NC_022303.1	28140501	28141000	3.31078e-05	0.00701651	-27.6868	hypo	-	intergenic	PRKCE;EPAS1	-	-	-	-
NC_022303.1	28234001	28234500	4.23816e-05	0.00823223	28.7845	hyper	-	intergenic	PRKCE;EPAS1	-	-	-	-
NC_022303.1	28641501	28642000	5.63591e-05	0.0099416	-28.7977	hypo	SOCS5	intronic	SOCS5	-	-	-	-
NC_022303.1	29298501	29299000	2.82856e-07	0.000244813	29.4981	hyper	MSH2	intronic	MSH2	-	-	-	-
NC_022303.1	30846501	30847000	1.55344e-08	2.61088e-05	-34.4124	hypo	FSHR	exonic	FSHR	-	-	-	-
NC_022303.1	31222501	31223000	5.40132e-06	0.00203126	27.0929	hyper	-	intergenic	LOC102175771;NRXN1	-	-	-	-
NC_022303.1	31785001	31785500	1.4843e-05	0.00410255	29.5999	hyper	NRXN1	intronic	NRXN1	-	-	-	-
NC_022303.1	32708501	32709000	7.00895e-07	0.000478045	30.3221	hyper	NRXN1	intronic	NRXN1	-	-	-	-
NC_022303.1	32709001	32709500	6.94311e-09	1.36984e-05	-36.6667	hypo	NRXN1	intronic	NRXN1	-	-	-	-
NC_022303.1	33913001	33913500	6.18589e-06	0.00223863	26.8864	hyper	-	intergenic	NRXN1;ASB3	-	-	-	-
NC_022303.1	34861001	34861500	2.86559e-06	0.00131265	-36.0896	hypo	-	intergenic	NRXN1;ASB3	-	-	-	-
NC_022303.1	35007001	35007500	1.14889e-05	0.00344371	-26.5088	hypo	-	intergenic	NONE;ASB3	-	-	-	-
NC_022303.1	36778001	36778500	1.53975e-06	0.000848396	-28.4574	hypo	SPTBN1	intronic	SPTBN1	-	-	-	-
NC_022303.1	36820501	36821000	1.74272e-05	0.00457475	26.4669	hyper	SPTBN1	intronic	SPTBN1	-	-	-	-
NC_022303.1	36996501	36997000	6.85283e-10	2.16685e-06	-27.8448	hypo	EML6	intronic	EML6	-	-	-	-
NC_022303.1	37615001	37615500	8.3112e-10	2.51081e-06	26.7263	hyper	-	intergenic	CCDC88A;CFAP36	-	-	-	-
NC_022303.1	38191001	38191500	2.73761e-07	0.000238395	-29.6262	hypo	-	intergenic	EFEMP1;CCDC85A	-	-	-	-
NC_022303.1	38584501	38585000	6.80117e-12	4.97805e-08	-35.487	hypo	-	intergenic	CCDC85A;VRK2	-	-	-	-
NC_022303.1	40577001	40577500	1.32648e-05	0.00379461	33.4216	hyper	-	intergenic	FANCL;NONE	-	-	-	-
NC_022303.1	40787501	40788000	8.37609e-06	0.00275854	35.4972	hyper	-	intergenic	FANCL;BCL11A	-	-	-	-
NC_022303.1	40940501	40941000	1.68057e-05	0.00445884	36.9131	hyper	-	intergenic	FANCL;BCL11A	-	-	-	-
NC_022303.1	44859001	44859500	3.55595e-11	1.97491e-07	47.8125	hyper	-	intergenic	SLC5A7;ST6GAL2	-	-	-	-
NC_022303.1	45613501	45614000	5.90384e-12	4.53102e-08	41.8484	hyper	-	intergenic	NCK2;TTL	-	-	-	-
NC_022303.1	45714501	45715000	3.53688e-15	7.10818e-11	-39.5224	hypo	TTL	intronic	TTL	-	-	-	-
NC_022303.1	45830501	45831000	3.42733e-06	0.00148346	29.2537	hyper	-	intergenic	CHCHD5;SLC20A1	-	-	-	-
NC_022303.1	46043501	46044000	1.49089e-07	0.000149347	37.2349	hyper	-	downstream	IL1B	-	-	-	-
NC_022303.1	46457001	46457500	3.72834e-05	0.00760907	38.6347	hyper	PAX8	intronic	PAX8	-	-	-	-
NC_022303.1	46678501	46679000	2.60536e-12	2.24675e-08	-37.8702	hypo	-	intergenic	PAX8;RPIA	-	-	-	-
NC_022303.1	46857501	46858000	8.09052e-06	0.00269701	27.2977	hyper	-	upstream	RPIA	promoter	NC_022303.1:46856826-46859026	RPIA	rna15163
NC_022303.1	48603001	48603500	3.8886e-07	0.000307905	42.8174	hyper	-	intergenic	ST3GAL5;LOC102191341	-	-	-	-
NC_022303.1	48840501	48841000	1.13013e-06	0.000683345	26.7901	hyper	GGCX	intronic	GGCX	-	-	-	-
NC_022303.1	48908001	48908500	2.93152e-07	0.000250632	29.2177	hyper	-	intergenic	MAT2A;SH2D6	-	-	-	-
NC_022303.1	48957001	48957500	3.2432e-07	0.000269394	-29.6627	hypo	-	intergenic	SH2D6;CAPG	promoter	NC_022303.1:48955649-48957849	SH2D6	rna15207
NC_022303.1	49109001	49109500	4.75391e-09	1.0102e-05	-36.8388	hypo	TCF7L1	intronic	TCF7L1	-	-	-	-
NC_022303.1	49143001	49143500	1.12646e-07	0.000119385	-25.9837	hypo	-	intergenic	TCF7L1;KCMF1	-	-	-	-
NC_022303.1	49175001	49175500	4.11558e-09	9.03633e-06	-25.4736	hypo	-	intergenic	TCF7L1;KCMF1	-	-	-	-
NC_022303.1	49581501	49582000	9.65695e-11	4.49045e-07	46.1175	hyper	-	intergenic	TMSB10;DNAH6	-	-	-	-
NC_022303.1	53515501	53516000	1.40697e-08	2.40563e-05	-28.6536	hypo	-	intergenic	NONE;CTNNA2	-	-	-	-
NC_022303.1	54886501	54887000	2.55776e-07	0.000226559	-25.4976	hypo	CTNNA2	intronic	CTNNA2	-	-	-	-
NC_022303.1	55021001	55021500	1.60793e-05	0.00432481	27.8378	hyper	CTNNA2	intronic	CTNNA2	-	-	-	-
NC_022303.1	58276001	58276500	2.51524e-05	0.00583816	-30.5416	hypo	LRRTM4	intronic	LRRTM4	-	-	-	-
NC_022303.1	58593501	58594000	5.14162e-05	0.00932993	25.7812	hyper	-	intergenic	LRRTM4;C11H2orf74	-	-	-	-
NC_022303.1	58707501	58708000	4.25231e-07	0.000329768	-36.166	hypo	-	intergenic	LRRTM4;C11H2orf74	-	-	-	-
NC_022303.1	58771501	58772000	2.61303e-05	0.00599011	31.3636	hyper	-	intergenic	LRRTM4;C11H2orf74	-	-	-	-
NC_022303.1	59345501	59346000	4.46541e-09	9.63572e-06	-34.2679	hypo	-	intergenic	LOC102172071;FAM161A	-	-	-	-
NC_022303.1	59486501	59487000	1.14138e-05	0.00342931	-40.2299	hypo	COMMD1	intronic	COMMD1	-	-	-	-
NC_022303.1	60289501	60290000	2.15523e-06	0.0010758	-34.5111	hypo	LOC102175691	intronic	LOC102175691	-	-	-	-
NC_022303.1	62029001	62029500	1.81254e-09	4.73914e-06	-30.3017	hypo	-	intergenic	AFTPH;SLC1A4	-	-	-	-
NC_022303.1	62380001	62380500	4.37527e-05	0.00840698	-27.1656	hypo	CEP68	exonic	CEP68	-	-	-	-
NC_022303.1	62715001	62715500	4.63745e-05	0.00871169	25.1785	hyper	LOC102180861	intergenic	SPRED2;MEIS1	-	-	-	-
NC_022303.1	63629501	63630000	4.4766e-08	5.86206e-05	38.1944	hyper	-	intergenic	SPRED2;MEIS1	-	-	-	-
NC_022303.1	65524501	65525000	1.59935e-05	0.00431201	-32.7747	hypo	-	intergenic	PPP3R1;CNRIP1	-	-	-	-
NC_022303.1	66059501	66060000	8.87235e-07	0.000570052	-34.9145	hypo	ARHGAP25	exonic	ARHGAP25	-	-	-	-
NC_022303.1	66497001	66497500	4.71554e-05	0.0088123	-35.3586	hypo	ANTXR1	intronic	ANTXR1	-	-	-	-
NC_022303.1	67312001	67312500	4.40082e-05	0.00844058	-27.0819	hypo	LOC102188412	intergenic	ASPRV1;PCBP1	-	-	-	-
NC_022303.1	67617001	67617500	2.61481e-10	1.00829e-06	-46.4425	hypo	CAPN14	intronic	CAPN14	-	-	-	-
NC_022303.1	67932001	67932500	1.77673e-06	0.000938334	37.0732	hyper	-	intergenic	GALNT14;CAPN13	-	-	-	-
NC_022303.1	68560501	68561000	1.38055e-07	0.000140202	36.1983	hyper	-	intergenic	LBH;LOC106502629	-	-	-	-
NC_022303.1	68743001	68743500	3.58407e-07	0.000289915	-29.7049	hypo	-	intergenic	YPEL5;LOC106502630	-	-	-	-
NC_022303.1	70787001	70787500	1.19757e-11	7.95521e-08	-28.2079	hypo	RBKS	intronic	RBKS	-	-	-	-
NC_022303.1	71758001	71758500	1.2381e-06	0.000728748	32.0172	hyper	-	intergenic	KCNK3;CIB4	-	-	-	-
NC_022303.1	72344501	72345000	1.88095e-09	4.88037e-06	33.1087	hyper	-	intergenic	RAB10;KIF3C	-	-	-	-
NC_022303.1	72991501	72992000	4.04989e-08	5.46317e-05	-32.3642	hypo	-	intergenic	DNMT3A;LOC102191146	-	-	-	-
NC_022303.1	72995501	72996000	5.08236e-05	0.00926065	27.8606	hyper	-	intergenic	DNMT3A;LOC102191146	-	-	-	-
NC_022303.1	73058001	73058500	1.02374e-08	1.8694e-05	-30.535	hypo	EFR3B	exonic	EFR3B	-	-	-	-
NC_022303.1	73460501	73461000	1.93085e-06	0.000993058	-28.7541	hypo	NCOA1	intronic	NCOA1	-	-	-	-
NC_022303.1	73677001	73677500	2.38507e-05	0.00563925	35.4396	hyper	-	intergenic	NCOA1;ITSN2	-	-	-	-
NC_022303.1	73908501	73909000	9.24072e-07	0.000589568	-33.5379	hypo	-	upstream	C11H2orf44	promoter	NC_022303.1:73907509-73909709	C11H2orf44	rna15491
NC_022303.1	74305001	74305500	1.85234e-05	0.0047774	31.4617	hyper	KLHL29	intronic	KLHL29	-	-	-	-
NC_022303.1	75898501	75899000	6.80234e-07	0.000467374	-28.4322	hypo	-	intergenic	KLHL29;TDRD15	-	-	-	-
NC_022303.1	76801001	76801500	1.91362e-06	0.000986976	-25.1112	hypo	APOB	exonic	APOB	-	-	-	-
NC_022303.1	77543501	77544000	1.46518e-06	0.000816795	37.5256	hyper	-	intergenic	PUM2;SDC1	-	-	-	-
NC_022303.1	78337001	78337500	5.9557e-10	1.93743e-06	-27.6745	hypo	-	downstream	OSR1	-	-	-	-
NC_022303.1	79642001	79642500	7.04776e-06	0.0024597	-31.5628	hypo	-	intergenic	KCNS3;MSGN1	-	-	-	-
NC_022303.1	79859001	79859500	2.61037e-20	2.06348e-15	-31.9523	hypo	VSNL1	intronic	VSNL1	-	-	-	-
NC_022303.1	79927501	79928000	5.08002e-08	6.45616e-05	40.1522	hyper	VSNL1	intronic	VSNL1	-	-	-	-
NC_022303.1	80402001	80402500	1.63083e-05	0.00436412	-37.8421	hypo	-	intergenic	RAD51AP2;FAM49A	-	-	-	-
NC_022303.1	81176001	81176500	1.21821e-05	0.00358961	-38.3848	hypo	-	intergenic	FAM49A;MYCN	-	-	-	-
NC_022303.1	84356501	84357000	7.47498e-08	8.73672e-05	-30.043	hypo	-	intergenic	TRIB2;LPIN1	-	-	-	-
NC_022303.1	84392001	84392500	3.09728e-07	0.000260651	-38.7246	hypo	-	intergenic	TRIB2;LPIN1	-	-	-	-
NC_022303.1	84643001	84643500	5.13909e-08	6.50683e-05	27.5309	hyper	-	intergenic	TRIB2;LPIN1	-	-	-	-
NC_022303.1	84787501	84788000	2.25346e-06	0.00111265	32.1053	hyper	-	intergenic	TRIB2;LPIN1	-	-	-	-
NC_022303.1	85112001	85112500	1.81559e-06	0.000951312	-34.3249	hypo	LOC106502653	intergenic	GREB1;E2F6	-	-	-	-
NC_022303.1	86414001	86414500	2.69834e-10	1.02879e-06	-39.7727	hypo	GRHL1	intronic	GRHL1	-	-	-	-
NC_022303.1	86522501	86523000	4.35113e-08	5.74214e-05	-26.9064	hypo	-	intergenic	TAF1B;YWHAQ	-	-	-	-
NC_022303.1	86945001	86945500	2.62865e-06	0.00123809	-25.5634	hypo	-	intergenic	ASAP2;MBOAT2	-	-	-	-
NC_022303.1	86980501	86981000	3.50963e-10	1.28047e-06	-27.1486	hypo	-	intergenic	ASAP2;MBOAT2	-	-	-	-
NC_022303.1	87144001	87144500	4.11905e-09	9.03633e-06	-32.3857	hypo	-	intergenic	ASAP2;MBOAT2	-	-	-	-
NC_022303.1	88482501	88483000	2.18897e-07	0.000200275	-32.0353	hypo	-	intergenic	ID2;RNF144A	-	-	-	-
NC_022303.1	88656001	88656500	2.83322e-07	0.000245038	-29.2667	hypo	-	intergenic	ID2;RNF144A	-	-	-	-
NC_022303.1	88722001	88722500	1.54179e-11	9.82886e-08	28.9948	hyper	RNF144A	intronic	RNF144A	-	-	-	-
NC_022303.1	88964501	88965000	8.82724e-06	0.00286802	29.4574	hyper	-	intergenic	CMPK2;SOX11	-	-	-	-
NC_022303.1	89036501	89037000	2.99975e-07	0.000254886	28.6114	hyper	-	intergenic	CMPK2;SOX11	-	-	-	-
NC_022303.1	89111001	89111500	3.21752e-09	7.49923e-06	-48.8963	hypo	-	intergenic	CMPK2;SOX11	-	-	-	-
NC_022303.1	90256501	90257000	5.99243e-07	0.000425733	-32.9921	hypo	-	intergenic	SOX11;LOC102190239	-	-	-	-
NC_022303.1	90429501	90430000	1.13669e-05	0.00341827	33.3333	hyper	-	intergenic	LOC102190239;LOC102190527	-	-	-	-
NC_022303.1	91070501	91071000	7.89378e-07	0.0005236	28.9412	hyper	-	intergenic	LOC102168270;DAB2IP	-	-	-	-
NC_022303.1	92248001	92248500	3.49418e-06	0.00150307	-29.3042	hypo	-	downstream	LOC102176702	-	-	-	-
NC_022303.1	92303501	92304000	6.02552e-07	0.000427572	33.3333	hyper	-	intergenic	LOC102177251;LOC102177535	-	-	-	-
NC_022303.1	92683001	92683500	9.45104e-08	0.000104128	-25.7538	hypo	RABGAP1	intronic	RABGAP1	-	-	-	-
NC_022303.1	92958501	92959000	4.6014e-06	0.00181778	-30.1989	hypo	CRB2	exonic	CRB2	-	-	-	-
NC_022303.1	94563501	94564000	3.55023e-06	0.00151859	-27	hypo	RABEPK	intronic	RABEPK	-	-	-	-
NC_022303.1	95792501	95793000	2.14031e-07	0.000196581	-43.2397	hypo	-	intergenic	LOC106502665;LMX1B	-	-	-	-
NC_022303.1	96504001	96504500	4.86349e-06	0.00188922	-26.4508	hypo	GARNL3	intronic	GARNL3	-	-	-	-
NC_022303.1	96917501	96918000	4.46119e-06	0.00177959	-35.1042	hypo	SH2D3C	exonic	SH2D3C	-	-	-	-
NC_022303.1	98226501	98227000	1.21348e-06	0.000718537	-26.276	hypo	-	intergenic	PPP2R4;C11H9orf50	-	-	-	-
NC_022303.1	99148501	99149000	3.42794e-08	4.85043e-05	28.5439	hyper	HMCN2	intronic	HMCN2	-	-	-	-
NC_022303.1	99382501	99383000	5.1067e-11	2.6675e-07	42.9885	hyper	-	intergenic	PRDM12;EXOSC2	promoter	NC_022303.1:99382390-99384590	EXOSC2	rna15858
NC_022303.1	100245001	100245500	3.37003e-05	0.0070991	-26.2728	hypo	-	intergenic	RAPGEF1;MED27	-	-	-	-
NC_022303.1	101426501	101427000	1.3224e-07	0.000135584	27.326	hyper	-	intergenic	GFI1B;GTF3C5	-	-	-	-
NC_022303.1	101761501	101762000	3.56555e-07	0.000288983	32.073	hyper	KCNT1	intronic	KCNT1	-	-	-	-
NC_022304.1	431501	432000	2.9328e-08	4.27216e-05	30.6125	hyper	-	downstream	TDRD3	-	-	-	-
NC_022304.1	675001	675500	1.54312e-05	0.00420947	-28.0014	hypo	-	intergenic	TDRD3;DIAPH3	-	-	-	-
NC_022304.1	1204501	1205000	1.33462e-06	0.000767239	30.0273	hyper	DIAPH3	intronic	DIAPH3	-	-	-	-
NC_022304.1	7444501	7445000	4.79652e-08	6.182e-05	-43.9054	hypo	-	intergenic	NONE;OLFM4	-	-	-	-
NC_022304.1	8090501	8091000	5.0572e-07	0.000375605	34.8188	hyper	-	intergenic	NONE;OLFM4	-	-	-	-
NC_022304.1	8941501	8942000	4.55842e-07	0.000347667	-29.538	hypo	-	intergenic	PCDH8;LECT1	-	-	-	-
NC_022304.1	9390501	9391000	7.06012e-06	0.00246329	-26.3123	hypo	-	intergenic	MTRF1;NAA16	-	-	-	-
NC_022304.1	10143501	10144000	2.72629e-05	0.00615163	-25.0678	hypo	-	intergenic	VWA8;DGKH	-	-	-	-
NC_022304.1	10153001	10153500	3.95853e-06	0.00163477	-38.0706	hypo	-	intergenic	VWA8;DGKH	-	-	-	-
NC_022304.1	11454001	11454500	1.16308e-08	2.07229e-05	-34.6661	hypo	ENOX1	intronic	ENOX1	-	-	-	-
NC_022304.1	12747501	12748000	1.95681e-05	0.00496157	25.8929	hyper	-	intergenic	TSC22D1;NUFIP1	-	-	-	-
NC_022304.1	12761501	12762000	8.87439e-08	9.9318e-05	-25.4147	hypo	LOC106502697	intergenic	TSC22D1;NUFIP1	-	-	-	-
NC_022304.1	12936001	12936500	1.01361e-05	0.00315744	-26.2715	hypo	-	intergenic	TSC22D1;NUFIP1	-	-	-	-
NC_022304.1	14359001	14359500	2.52837e-08	3.81182e-05	-30.817	hypo	-	intergenic	KIAA0226L;LRCH1	-	-	-	-
NC_022304.1	14630001	14630500	4.76078e-08	6.14262e-05	33.4144	hyper	-	intergenic	LRCH1;ESD	-	-	-	-
NC_022304.1	14758001	14758500	1.39916e-06	0.000791152	32.2543	hyper	HTR2A	intronic	HTR2A	-	-	-	-
NC_022304.1	15060001	15060500	3.8346e-06	0.00159982	-41.4002	hypo	-	intergenic	HTR2A;SUCLA2	-	-	-	-
NC_022304.1	15415501	15416000	2.46563e-08	3.74606e-05	-28.2705	hypo	-	intergenic	HTR2A;SUCLA2	-	-	-	-
NC_022304.1	15522001	15522500	8.20626e-09	1.55688e-05	-29.7483	hypo	-	intergenic	HTR2A;SUCLA2	-	-	-	-
NC_022304.1	15767001	15767500	9.59331e-06	0.00304312	-29.747	hypo	-	intergenic	SUCLA2;NUDT15	-	-	-	-
NC_022304.1	16226501	16227000	1.5977e-07	0.000157216	30.6207	hyper	-	intergenic	RCBTB2;CYSLTR2	-	-	-	-
NC_022304.1	16381501	16382000	6.38465e-06	0.00229411	-29.1891	hypo	-	intergenic	CYSLTR2;FNDC3A	-	-	-	-
NC_022304.1	16563501	16564000	5.31771e-06	0.00200842	-28.2867	hypo	-	intergenic	CYSLTR2;FNDC3A	-	-	-	-
NC_022304.1	17533001	17533500	4.1724e-08	5.58397e-05	-40.2325	hypo	-	intergenic	KCNRG;RNASEH2B	-	-	-	-
NC_022304.1	17608001	17608500	3.30096e-05	0.00700601	-26.3917	hypo	-	intergenic	KCNRG;RNASEH2B	-	-	-	-
NC_022304.1	18270001	18270500	6.76002e-08	8.05188e-05	-33.5992	hypo	RNASEH2B	intronic	RNASEH2B	-	-	-	-
NC_022304.1	19521001	19521500	6.26839e-06	0.0022609	32.2842	hyper	-	intergenic	THSD1;LOC102184634	-	-	-	-
NC_022304.1	19657001	19657500	8.677e-06	0.00283123	33.0051	hyper	MRPS31	intronic	MRPS31	-	-	-	-
NC_022304.1	19753001	19753500	6.04648e-12	4.59587e-08	-28.5799	hypo	-	intergenic	MRPS31;FOXO1	-	-	-	-
NC_022304.1	20413001	20413500	3.71934e-06	0.00156804	31.3677	hyper	-	intergenic	FOXO1;COG6	-	-	-	-
NC_022304.1	20616501	20617000	5.46359e-06	0.00205016	-34.1176	hypo	LHFP	intronic	LHFP	-	-	-	-
NC_022304.1	20654501	20655000	2.15989e-06	0.00107789	-25.5611	hypo	LHFP	intronic	LHFP	-	-	-	-
NC_022304.1	21351501	21352000	7.31236e-06	0.00252558	-31.3514	hypo	-	intergenic	FREM2;UFM1	-	-	-	-
NC_022304.1	22665501	22666000	1.02359e-06	0.000633793	26.6208	hyper	-	intergenic	RFXAP;SERTM1	-	-	-	-
NC_022304.1	23032501	23033000	2.80615e-07	0.00024314	-31.003	hypo	LOC102186027	intronic	LOC102186027	-	-	-	-
NC_022304.1	23776001	23776500	5.35889e-05	0.00959351	26.1549	hyper	NBEA	intronic	NBEA	-	-	-	-
NC_022304.1	25011001	25011500	3.19778e-08	4.58217e-05	-29.2737	hypo	-	intergenic	NBEA;RFC3	-	-	-	-
NC_022304.1	25466501	25467000	3.87588e-08	5.31921e-05	50.6127	hyper	-	intergenic	RFC3;STARD13	-	-	-	-
NC_022304.1	25735501	25736000	9.04943e-09	1.68715e-05	-42.9633	hypo	STARD13	intronic	STARD13	-	-	-	-
NC_022304.1	28871001	28871500	4.10258e-07	0.000320145	-40.7731	hypo	-	intergenic	LOC102188510;LOC106502693	-	-	-	-
NC_022304.1	30749001	30749500	2.76834e-06	0.00128249	27.1865	hyper	-	upstream	WASF3	promoter	NC_022304.1:30748659-30750859	WASF3	rna16306
NC_022304.1	31836001	31836500	3.85475e-09	8.59162e-06	-28.1444	hypo	-	intergenic	AMER2;SPATA13	-	-	-	-
NC_022304.1	32357001	32357500	3.954e-05	0.00788165	29.3017	hyper	-	intergenic	TNFRSF19;SACS	-	-	-	-
NC_022304.1	32632001	32632500	1.19209e-07	0.000124539	-29.3646	hypo	-	intergenic	SGCG;FGF9	-	-	-	-
NC_022304.1	32768001	32768500	4.44813e-07	0.000341713	-33.4613	hypo	-	intergenic	SGCG;FGF9	-	-	-	-
NC_022304.1	33586501	33587000	3.1245e-05	0.00674633	38.055	hyper	IL17D	intronic	IL17D	-	-	-	-
NC_022304.1	36651001	36651500	3.8567e-05	0.0077674	30.4916	hyper	-	intergenic	NONE;PCDH9	-	-	-	-
NC_022304.1	37033501	37034000	3.1116e-05	0.00672847	25.5237	hyper	-	intergenic	NONE;PCDH9	-	-	-	-
NC_022304.1	39768001	39768500	2.24375e-05	0.00541209	27.6923	hyper	-	intergenic	PCDH9;NONE	-	-	-	-
NC_022304.1	39842501	39843000	3.52732e-07	0.000286767	35.202	hyper	-	intergenic	PCDH9;NONE	-	-	-	-
NC_022304.1	40822001	40822500	1.97102e-05	0.00498702	-25.1342	hypo	-	intergenic	NONE;KLHL1	-	-	-	-
NC_022304.1	41438001	41438500	7.45775e-10	2.31491e-06	-44.0137	hypo	-	intergenic	NONE;KLHL1	-	-	-	-
NC_022304.1	42506001	42506500	2.234e-08	3.46269e-05	35.5879	hyper	-	intergenic	KLHL1;DACH1	-	-	-	-
NC_022304.1	44784001	44784500	1.20456e-05	0.00356064	-26.5828	hypo	-	intergenic	DACH1;MZT1	-	-	-	-
NC_022304.1	46332001	46332500	3.95977e-08	5.39686e-05	33.0281	hyper	-	intergenic	KLF5;KLF12	-	-	-	-
NC_022304.1	46805001	46805500	4.4126e-05	0.008452	-37.9252	hypo	KLF12	intronic	KLF12	-	-	-	-
NC_022304.1	47345001	47345500	4.98494e-07	0.000371635	-27.3872	hypo	-	intergenic	KLF12;TBC1D4	-	-	-	-
NC_022304.1	48500001	48500500	6.83684e-09	1.35504e-05	28.1714	hyper	-	intergenic	TBC1D4;COMMD6	-	-	-	-
NC_022304.1	48710001	48710500	1.55335e-05	0.00422607	-27.3748	hypo	LMO7	intronic	LMO7	-	-	-	-
NC_022304.1	48814501	48815000	3.8358e-06	0.00159982	-30.9006	hypo	LMO7	intronic	LMO7	-	-	-	-
NC_022304.1	51868501	51869000	6.36242e-09	1.27543e-05	-53.7933	hypo	-	intergenic	RNF219;RBM26	-	-	-	-
NC_022304.1	52348001	52348500	4.32802e-06	0.00173846	-25.0691	hypo	-	intergenic	RNF219;RBM26	-	-	-	-
NC_022304.1	52586501	52587000	3.14565e-12	2.64534e-08	-29.707	hypo	NDFIP2	intronic	NDFIP2	-	-	-	-
NC_022304.1	53296501	53297000	3.1921e-18	1.42831e-13	-49.339	hypo	LOC106502718	intergenic	SPRY2;NONE	-	-	-	-
NC_022304.1	53607501	53608000	1.1728e-09	3.35904e-06	-35.564	hypo	-	intergenic	SPRY2;NONE	-	-	-	-
NC_022304.1	54078501	54079000	3.58429e-07	0.000289915	26.1261	hyper	-	intergenic	SPRY2;NONE	-	-	-	-
NC_022304.1	54813501	54814000	4.39035e-11	2.3397e-07	26.4865	hyper	-	intergenic	SPRY2;SLITRK1	-	-	-	-
NC_022304.1	55895501	55896000	2.42794e-05	0.0056963	32.3256	hyper	-	intergenic	NONE;SLITRK1	-	-	-	-
NC_022304.1	55983001	55983500	2.82764e-05	0.00630709	-25.4457	hypo	-	intergenic	NONE;SLITRK1	-	-	-	-
NC_022304.1	56527001	56527500	1.15703e-05	0.00345969	-25.0227	hypo	-	intergenic	NONE;SLITRK1	-	-	-	-
NC_022304.1	56641501	56642000	1.64348e-09	4.37429e-06	25.8854	hyper	-	intergenic	NONE;SLITRK1	-	-	-	-
NC_022304.1	56928001	56928500	1.2335e-07	0.000128131	36.1828	hyper	-	intergenic	SLITRK1;SLITRK6	-	-	-	-
NC_022304.1	57410001	57410500	1.31863e-08	2.28589e-05	-45.2201	hypo	-	intergenic	SLITRK1;SLITRK6	-	-	-	-
NC_022304.1	57513001	57513500	2.27786e-06	0.00112171	-26.3946	hypo	-	intergenic	SLITRK1;SLITRK6	-	-	-	-
NC_022304.1	58011001	58011500	1.04395e-06	0.00064304	-26.469	hypo	-	intergenic	SLITRK1;SLITRK6	-	-	-	-
NC_022304.1	59368001	59368500	2.47421e-07	0.000220502	34.5669	hyper	-	intergenic	SLITRK6;LOC102171721	-	-	-	-
NC_022304.1	59616001	59616500	3.34459e-06	0.00145901	29.0909	hyper	-	intergenic	SLITRK6;LOC102171721	-	-	-	-
NC_022304.1	60043001	60043500	1.09527e-06	0.000665558	-32.9329	hypo	-	intergenic	LOC106501754;NONE	-	-	-	-
NC_022304.1	61518001	61518500	4.62435e-05	0.00869809	-28.2631	hypo	-	intergenic	LOC106501754;GPC5	-	-	-	-
NC_022304.1	61771001	61771500	1.05452e-06	0.000646863	-26.3486	hypo	-	intergenic	LOC106501754;GPC5	-	-	-	-
NC_022304.1	62938501	62939000	1.46151e-05	0.00405896	29.3333	hyper	-	intergenic	NONE;GPC5	-	-	-	-
NC_022304.1	63662001	63662500	2.66257e-05	0.00606537	-37.3016	hypo	GPC5	intronic	GPC5	-	-	-	-
NC_022304.1	64947501	64948000	5.92548e-07	0.000421988	-25.6726	hypo	GPC5	intronic	GPC5	-	-	-	-
NC_022304.1	65679001	65679500	1.34273e-10	5.86773e-07	39.4549	hyper	GPC6	intronic	GPC6	-	-	-	-
NC_022304.1	66596001	66596500	2.59621e-07	0.00022922	28.6247	hyper	DCT	intronic	DCT	-	-	-	-
NC_022304.1	68424001	68424500	1.49299e-09	4.07138e-06	30.9121	hyper	DNAJC3	intronic	DNAJC3	-	-	-	-
NC_022304.1	68921501	68922000	2.58366e-06	0.001222	-26.3015	hypo	HS6ST3	intronic	HS6ST3	-	-	-	-
NC_022304.1	70187001	70187500	1.05594e-09	3.06882e-06	-42.7992	hypo	-	intergenic	RAP2A;SPTSSA	-	-	-	-
NC_022304.1	70444501	70445000	1.09799e-07	0.000117133	29.2754	hyper	-	intergenic	IPO5;FARP1	-	-	-	-
NC_022304.1	71475001	71475500	1.46154e-06	0.000815547	-28.5965	hypo	UBAC2	intronic	UBAC2	-	-	-	-
NC_022304.1	71646001	71646500	1.83411e-05	0.00474636	-25.9333	hypo	-	intergenic	LOC102178740;TM9SF2	-	-	-	-
NC_022304.1	71837001	71837500	8.85506e-07	0.000569714	-29.0951	hypo	-	intergenic	TM9SF2;CLYBL	-	-	-	-
NC_022304.1	72023001	72023500	4.36601e-05	0.00839709	-32.9222	hypo	-	intergenic	CLYBL;ZIC5	-	-	-	-
NC_022304.1	72647501	72648000	4.36242e-12	3.53085e-08	25.06	hyper	-	intergenic	TMTC4;NALCN	-	-	-	-
NC_022304.1	72733501	72734000	1.67426e-07	0.000162591	25.1306	hyper	-	intergenic	TMTC4;NALCN	-	-	-	-
NC_022304.1	72766501	72767000	5.67091e-14	8.30153e-10	30.7089	hyper	-	intergenic	TMTC4;NALCN	-	-	-	-
NC_022304.1	72769001	72769500	2.23049e-06	0.00110453	35.1449	hyper	-	intergenic	TMTC4;NALCN	-	-	-	-
NC_022304.1	72908501	72909000	8.86036e-15	1.60399e-10	-27.5788	hypo	-	intergenic	TMTC4;NALCN	-	-	-	-
NC_022304.1	72972001	72972500	6.47424e-10	2.07062e-06	35.3624	hyper	NALCN	exonic	NALCN	-	-	-	-
NC_022304.1	73627001	73627500	9.37875e-08	0.000103642	28.6425	hyper	FGF14	intronic	FGF14	-	-	-	-
NC_022304.1	73945501	73946000	1.66359e-05	0.00442433	41.1707	hyper	FGF14	intronic	FGF14	-	-	-	-
NC_022304.1	74506501	74507000	1.4144e-05	0.00396196	25.3894	hyper	-	intergenic	LOC102181510;SLC10A2	-	-	-	-
NC_022304.1	74643501	74644000	3.0264e-06	0.00136037	-31.5385	hypo	SLC10A2	intronic	SLC10A2	-	-	-	-
NC_022304.1	74701001	74701500	1.55776e-07	0.000154354	31.7621	hyper	-	intergenic	SLC10A2;NONE	-	-	-	-
NC_022304.1	75473001	75473500	1.27718e-05	0.00370045	37.6232	hyper	-	intergenic	SLC10A2;NONE	-	-	-	-
NC_022304.1	77081001	77081500	1.3805e-05	0.00390113	28.4615	hyper	-	intergenic	NONE;EFNB2	-	-	-	-
NC_022304.1	78733001	78733500	4.90324e-08	6.27057e-05	31.0185	hyper	FAM155A	intronic	FAM155A	-	-	-	-
NC_022304.1	79748501	79749000	1.32748e-05	0.00379654	27.1186	hyper	-	intergenic	LOC106502723;COL4A1	-	-	-	-
NC_022304.1	81999501	82000000	5.21469e-10	1.74177e-06	-42.5966	hypo	GRTP1	intronic	GRTP1	-	-	-	-
NC_022304.1	82269501	82270000	6.83906e-13	7.50867e-09	-26.6033	hypo	-	intergenic	GAS6;LOC102177728	-	-	-	-
NC_022305.1	553501	554000	2.34201e-06	0.00114346	-25.4206	hypo	PLCB1	intronic	PLCB1	-	-	-	-
NC_022305.1	990001	990500	3.46382e-07	0.000283255	-29.9315	hypo	PLCB1	intronic	PLCB1	-	-	-	-
NC_022305.1	1120501	1121000	2.2483e-06	0.00111065	25.848	hyper	PLCB1	intronic	PLCB1	-	-	-	-
NC_022305.1	1142501	1143000	4.22649e-13	4.79572e-09	-44.2651	hypo	PLCB1	intronic	PLCB1	-	-	-	-
NC_022305.1	1628001	1628500	8.42563e-06	0.00276864	26.6109	hyper	PLCB4	intronic	PLCB4	-	-	-	-
NC_022305.1	1818001	1818500	4.19502e-09	9.15219e-06	-43.8424	hypo	PLCB4	intronic	PLCB4	-	-	-	-
NC_022305.1	2225001	2225500	4.71759e-05	0.00881391	25.1887	hyper	PAK7	intronic	PAK7	-	-	-	-
NC_022305.1	2789501	2790000	2.97858e-07	0.000253359	-27.4347	hypo	-	intergenic	ANKEF1;SNAP25	-	-	-	-
NC_022305.1	3162501	3163000	6.32186e-12	4.74437e-08	-31.9464	hypo	SLX4IP	intronic	SLX4IP	promoter	NC_022305.1:3161708-3163908	LOC102182608	rna16625
NC_022305.1	3219001	3219500	3.01235e-06	0.00135632	-27.5774	hypo	SLX4IP	intronic	SLX4IP	-	-	-	-
NC_022305.1	3376501	3377000	3.96557e-10	1.42274e-06	28.3884	hyper	-	intergenic	SLX4IP;JAG1	-	-	-	-
NC_022305.1	3714001	3714500	1.38818e-08	2.37865e-05	-28.2353	hypo	-	intergenic	JAG1;BTBD3	-	-	-	-
NC_022305.1	3922001	3922500	1.65611e-13	2.08907e-09	-63.0925	hypo	LOC102190048	intergenic	JAG1;BTBD3	-	-	-	-
NC_022305.1	3951501	3952000	5.44558e-07	0.000396747	25.7143	hyper	LOC102190048	intergenic	JAG1;BTBD3	-	-	-	-
NC_022305.1	4097501	4098000	2.04611e-05	0.00511093	-31.5686	hypo	-	intergenic	JAG1;BTBD3	-	-	-	-
NC_022305.1	4781501	4782000	1.60572e-06	0.000873181	-25.306	hypo	-	intergenic	JAG1;BTBD3	-	-	-	-
NC_022305.1	4853001	4853500	2.53093e-05	0.00586424	-33.6287	hypo	BTBD3	intronic	BTBD3	-	-	-	-
NC_022305.1	4963501	4964000	2.78622e-06	0.00128776	30.3846	hyper	-	intergenic	BTBD3;SPTLC3	-	-	-	-
NC_022305.1	5174501	5175000	5.06895e-07	0.000375832	-33.6418	hypo	-	intergenic	BTBD3;SPTLC3	-	-	-	-
NC_022305.1	5953001	5953500	3.62187e-07	0.000291357	30.7547	hyper	-	intergenic	BTBD3;SPTLC3	-	-	-	-
NC_022305.1	6151501	6152000	2.8733e-08	4.20097e-05	37.5925	hyper	SPTLC3	intronic	SPTLC3	-	-	-	-
NC_022305.1	6716501	6717000	5.61847e-05	0.00992116	-30.2123	hypo	-	intergenic	TASP1;ESF1	-	-	-	-
NC_022305.1	7825501	7826000	8.53831e-06	0.00279636	26.838	hyper	MACROD2	intronic	MACROD2	-	-	-	-
NC_022305.1	8461501	8462000	8.73304e-06	0.00284482	-36.8607	hypo	MACROD2	intronic	MACROD2	-	-	-	-
NC_022305.1	10367501	10368000	3.83428e-07	0.000304514	-37.1849	hypo	IL15RA	intronic	IL15RA	-	-	-	-
NC_022305.1	10756001	10756500	2.48919e-07	0.000221421	30.6382	hyper	-	intergenic	PFKFB3;PRKCQ	-	-	-	-
NC_022305.1	11134001	11134500	1.08747e-07	0.00011622	-44.2504	hypo	-	intergenic	PRKCQ;SFMBT2	-	-	-	-
NC_022305.1	11202001	11202500	8.24995e-06	0.00273097	34.7962	hyper	-	intergenic	PRKCQ;SFMBT2	-	-	-	-
NC_022305.1	11377001	11377500	1.38175e-17	4.81884e-13	-36.9421	hypo	SFMBT2	exonic	SFMBT2	-	-	-	-
NC_022305.1	11695501	11696000	7.22222e-08	8.48731e-05	-33.0254	hypo	ITIH5	intronic	ITIH5	-	-	-	-
NC_022305.1	12071001	12071500	3.38489e-05	0.00712259	-25.4981	hypo	-	intergenic	GATA3;NONE	-	-	-	-
NC_022305.1	13043001	13043500	2.72376e-05	0.00615001	25.5407	hyper	-	intergenic	GATA3;CELF2	-	-	-	-
NC_022305.1	14363501	14364000	2.81079e-05	0.00628158	29.0171	hyper	-	intergenic	NONE;CELF2	-	-	-	-
NC_022305.1	15403501	15404000	1.93726e-05	0.00493184	27.8298	hyper	-	intergenic	USP6NL;ECHDC3	-	-	-	-
NC_022305.1	15968001	15968500	5.87414e-10	1.91615e-06	32.289	hyper	CAMK1D	intronic	CAMK1D	-	-	-	-
NC_022305.1	16168001	16168500	1.44751e-14	2.4696e-10	-58.6431	hypo	CAMK1D	intronic	CAMK1D	-	-	-	-
NC_022305.1	16880001	16880500	1.17027e-05	0.00348917	-30.8836	hypo	-	intergenic	PDSS1;LOC102181052	-	-	-	-
NC_022305.1	17243001	17243500	1.4521e-10	6.20475e-07	-31.5795	hypo	-	intergenic	CREM;CUL2	-	-	-	-
NC_022305.1	17510001	17510500	8.94006e-07	0.000573626	-26.7623	hypo	PARD3	intronic	PARD3	-	-	-	-
NC_022305.1	18564501	18565000	6.65012e-15	1.25222e-10	-41.5595	hypo	-	intergenic	PARD3;NRP1	-	-	-	-
NC_022305.1	18791001	18791500	7.16298e-06	0.00248965	-25.3475	hypo	-	intergenic	NRP1;LOC106502732	-	-	-	-
NC_022305.1	20221501	20222000	1.03964e-15	2.4242e-11	-37.1125	hypo	PLXDC2	intronic	PLXDC2	-	-	-	-
NC_022305.1	20450001	20450500	1.58094e-06	0.00086327	35.3273	hyper	PLXDC2	intronic	PLXDC2	-	-	-	-
NC_022305.1	20546001	20546500	3.69737e-06	0.00156285	38.8368	hyper	-	intergenic	PLXDC2;NEBL	-	-	-	-
NC_022305.1	21374001	21374500	3.7101e-08	5.15735e-05	-40.1441	hypo	-	intergenic	LOC106501793;SKIDA1	-	-	-	-
NC_022305.1	22070001	22070500	1.24648e-06	0.000732049	-25.0756	hypo	-	intergenic	DNAJC1;COMMD3	-	-	-	-
NC_022305.1	24930001	24930500	1.29965e-05	0.00374268	26.7603	hyper	GPR158	intronic	GPR158	-	-	-	-
NC_022305.1	25200001	25200500	2.92978e-08	4.27039e-05	26.8596	hyper	-	intergenic	GPR158;MYO3A	-	-	-	-
NC_022305.1	25375001	25375500	6.2639e-07	0.00043975	26.1462	hyper	MYO3A	intronic	MYO3A	-	-	-	-
NC_022305.1	25668501	25669000	2.54302e-09	6.21084e-06	29.9707	hyper	-	intergenic	LOC106502750;OPTN	-	-	-	-
NC_022305.1	26118501	26119000	2.79568e-08	4.1154e-05	25.0452	hyper	-	intergenic	LOC106502750;OPTN	-	-	-	-
NC_022305.1	27037501	27038000	7.19065e-06	0.00249672	-28.9184	hypo	FRMD4A;LOC102175415	intronic	FRMD4A	-	-	-	-
NC_022305.1	27230501	27231000	9.98505e-09	1.82994e-05	-27.2941	hypo	FRMD4A	intronic	FRMD4A	-	-	-	-
NC_022305.1	30343501	30344000	8.84027e-06	0.00287026	26.2558	hyper	TRDMT1	intronic	TRDMT1	-	-	-	-
NC_022305.1	30393001	30393500	1.05499e-10	4.80209e-07	25.192	hyper	VIM	exonic	VIM	-	-	-	-
NC_022305.1	30432001	30432500	9.34078e-08	0.000103271	52.3297	hyper	-	intergenic	VIM;ST8SIA6	-	-	-	-
NC_022305.1	31272501	31273000	1.56061e-05	0.00423652	-25.4939	hypo	-	intergenic	SLC39A12;CACNB2	-	-	-	-
NC_022305.1	33168001	33168500	5.34606e-07	0.000390697	-25.1454	hypo	-	intergenic	ZNF438;SVIL	-	-	-	-
NC_022305.1	33507001	33507500	4.04897e-06	0.00165933	27.2138	hyper	-	intergenic	SVIL;KIAA1462	-	-	-	-
NC_022305.1	33732001	33732500	2.11089e-06	0.0010575	-26.9499	hypo	-	intergenic	SVIL;KIAA1462	-	-	-	-
[truncated: 1,781 more rows]
