# Supplementary material for: Integrated Analysis of Methylome and Transcriptome Changes Reveals the Underlying Regulatory Signatures Driving Curly Wool Transformation in Chinese Zhongwei Goats
Source: Front Genet. 2020 Jan 8;10:1263. doi: 10.3389/fgene.2019.01263 (PMC6960231; doi:10.3389/fgene.2019.01263)
Supplement: Supplementary file 10 [file Table_6.xlsx]

## Sheet: Sheet1
	Supplementary Table 6 The KEGG List of PPI network included genes
	Pathway ID	Pathway description	Count in gene set	False discovery rate
	05212	Pancreatic cancer	5	1.49e-05
	04350	TGF-beta signaling pathway	5	2.43e-05
	05210	Colorectal cancer	4	0.000226
	04390	Hippo signaling pathway	5	0.000292
	04068	FoxO signaling pathway	4	0.00261
